# Supplementary material for: Adding In Silico Assessment of Potential Splice Aberration to the Integrated Evaluation of BRCA Gene Unclassified Variants
Source: Hum Mutat. 2016 Apr 15;37(7):627–39. doi: 10.1002/humu.22973 (PMC4907813; doi:10.1002/humu.22973)
Supplement: Supplementary file 1 — Table S1 [file HUMU-37-627-s001.xlsx]

## Sheet: Supp. Table S1
Supp. Table S1. BRCA1 and BRCA2 sequence variants tested for spliceogenicity
Gene	Exon	Sequence variant designation:		Acceptor Class	Donor Class	De novo Donor Class	Splice Assay Result	Prior Probability of Pathogenicity		First Author	PMID
		HGVS Nucleotide	pseudo HGVS aa					Splicing Effect	Coding Effect
Non-applicability codings:
NA-1	Amino acid substitution designation not applicable. Either variant is non-coding or else the variant is a catastrophic deletion of a donor or acceptor that happens to include a few bp of exonic sequence.
NA-2	Acceptor damage designation not applicable. The variant is outside of our acceptor scoring window, which is from -20 to the third nucleotide of each exon (except exon 1).
NA-3	Donor damage designation not applicable. The variant is outside of our donor scoring window, which is from the third-from-last nucleotide to +6 of each internal exon (except exon 1 and the final exon).
NA-4	De novo donor scoring not applicable. We limit de novo donor scores to exonic sequence variants (also excluding exon 1 and the final exon).		NA-4
NA-5	Neither an exonic nucleotide substitution nor an in-frame deletion, or overwhelming splice damage makes coding effect prior probability irrelevant.
Section 1. Most notable spliceogenicity prediction: Damage to a reference acceptor
BRCA1	exon2	c.-19-10T>C	NA-1	Moderate	NA-3	NA-4	no aberration	0.81	NA-5	Fetzer	10459348
BRCA1	exon3	c.81-18C>A	NA-1	Moderate	NA-3	NA-4	no aberration	0.34	NA-5	Thery	21673748
BRCA1	exon3	c.81-14C>T	NA-1	Improved	NA-3	NA-4	no aberration	0.04	NA-5	Claes	12759930
BRCA1	exon3	c.81-14C>T	NA-1	Improved	NA-3	NA-4	no aberration	0.04	NA-5	Menendez	21735045
BRCA1	exon3	c.81-14C>T	NA-1	Improved	NA-3	NA-4	no aberration	0.04	NA-5	Spearman	18824701
BRCA1	exon3	c.81-13C>A	NA-1	Moderate	NA-3	NA-4	no aberration	0.34	NA-5	Thery	21673748
BRCA1	exon3	c.81-9C>G	NA-1	High	NA-3	NA-4	retention of 8bp of intron 3	0.97	NA-5	Joosse	20614180
BRCA1	exon3	c.81-1G>C	NA-1	High	NA-3	NA-4	7bp of exon 3 deleted	0.97	NA-5	Wappenschmidt	23239986
BRCA1	exon5	c.135-18T>G	NA-1	Moderate	NA-3	NA-4	exon 5 deletion upregulation	0.34	NA-5	Wappenschmidt	23239986
BRCA1	exon5	c.135-6T>G	NA-1	Moderate	NA-3	NA-4	exon 5 deletion upregulation	0.34	NA-5	Claes	12037674
BRCA1	exon5	c.135-1G>C	NA-1	High	NA-3	NA-4	exon 5 deletion upregulation	0.97	NA-5	Wappenschmidt	23239986
BRCA1	exon5	c.135-1G>C	NA-1	High	NA-3	NA-4	exon 5 deletion	0.97	NA-5	Tesoriero	16211554
BRCA1	exon6	c.213-12A>G	NA-1	High	NA-3	NA-4	retention of 11bp of intron 5	0.97	NA-5	Menendez	21735045
BRCA1	exon6	c.213-12A>G	NA-1	High	NA-3	NA-4	retention of 11bp of intron 5	0.97	NA-5	Hoffman	9805131
BRCA1	exon6	c.213-11T>G	NA-1	High	NA-3	NA-4	retention of 59bp of intron 5	0.97	NA-5	Friedman	7894493
BRCA1	exon6	c.213-11T>G	NA-1	High	NA-3	NA-4	retention of 60bp of intron 5	0.97	NA-5	Houdayer	22505045
BRCA1	exon6	c.213-11T>G	NA-1	High	NA-3	NA-4	retention of 59bp of intron 5	0.97	NA-5	Colombo	23451180
BRCA1	exon7	c.302-3C>G	NA-1	High	NA-3	NA-4	retention of 2bp of intron 6	0.97	NA-5	Sanz	20215541
BRCA1	exon7	c.302-3C>G	NA-1	High	NA-3	NA-4	retention of 2bp of intron 6	0.97	NA-5	Machackova	18489799
BRCA1	exon7	c.302-1G>A	NA-1	High	NA-3	NA-4	exon 7 deletion	0.97	NA-5	Gutiérrez-Enríquez	18712473
BRCA1	exon8	c.442-3T>G	NA-1	High	NA-3	NA-4	3bp of exon 8 deleted upregulation	0.97	NA-5	Houdayer	22505045
BRCA1	exon9	c.548-17G>T	NA-1	Improved	NA-3	NA-4	no aberration	0.04	NA-5	Bonnet	18424508
BRCA1	exon10	c.594-15G>C	NA-1	Improved	NA-3	NA-4	no aberration	0.04	NA-5	Thery	21673748
BRCA1	exon10	c.594-4A>G	NA-1	Improved	NA-3	NA-4	no aberration	0.04	NA-5	Colombo	23451180
BRCA1	exon10	c.594-2A>C	NA-1	High	NA-3	NA-4	exon 10 deletion	0.5	NA-5	Xu	9115959
BRCA1	exon11	c.671-2A>C	NA-1	High	NA-3	NA-4	exon 10&11 deletion; exon 9&11 deletion	0.97	NA-5	Keaton	14513821
BRCA1	exon12	c.4097-15T>C	NA-1	Improved	NA-3	NA-4	no aberration	0.04	NA-5	Thomassen	21769658
BRCA1	exon12	c.4097-11T>C	NA-1	Improved	NA-3	NA-4	no aberration	0.04	NA-5	Houdayer	22505045
BRCA1	exon12	c.4097-2A>G	NA-1	High	NA-3	NA-4	retention of 1bp of intron 12	0.97	NA-5	Hartikainen	10612843
BRCA1	exon12	c.4097G>A	p.G1366D	Moderate	NA-3	Weak/Null & Low	no aberration	0.34	0.02	Colombo	23451180
BRCA1	exon14	c.4358-10C>T	NA-1	Moderate	NA-3	NA-4	no aberration	0.34	NA-5	Houdayer	22505045
BRCA1	exon17	c.4987-20A>G	NA-1	Moderate	NA-3	NA-4	no aberration	0.34	NA-5	Chen	16619214
BRCA1	exon17	c.4987-5T>A	NA-1	High	NA-3	NA-4	exon 17 deletion	0.97	NA-5	Houdayer	22505045
BRCA1	exon17	c.4987-5T>A	NA-1	High	NA-3	NA-4	exon 17 deletion and retention of 153bp of intron 17	0.97	NA-5	Bonnet	18424508
BRCA1	exon17	c.4987-3C>G	NA-1	High	NA-3	NA-4	exon 17 deletion	0.97	NA-5	Brandao	21638052
BRCA1	exon17	c.4987-2A>G	NA-1	High	NA-3	NA-4	exon 17 deletion	0.97	NA-5	Thomassen	21769658
BRCA1	exon17	c.4987-1G>A	NA-1	High	NA-3	NA-4	exon 17 deletion	0.97	NA-5	Colombo	23451180
BRCA1	exon17	c.4987A>T	p.M1663L	Moderate	NA-3	Weak/Null & Low	exon 17 deletion	0.34	0.03	Ahlborn	25724305
BRCA1	exon17	c.4988T>A	p.M1663K	Moderate	NA-3	Weak/Null & Low	exon 17 deletion and 7% WT transcript	0.34	0.03	Ahlborn	25724305
BRCA1	exon18	c.5075-9A>T	NA-1	Improved	NA-3	NA-4	no aberration	0.04	NA-5	Houdayer	22505045
BRCA1	exon18	c.5075-8T>G	NA-1	High	NA-3	NA-4	retention of 7bp of intron 17	0.97	NA-5	Houdayer	22505045
BRCA1	exon18	c.5075-2A>G	NA-1	High	NA-3	NA-4	exon 18 deletion	0.97	NA-5	Wappenschmidt	23239986
BRCA1	exon19	c.5153-6C>A	NA-1	Moderate	NA-3	NA-4	no aberration	0.34	NA-5	Houdayer	22505045
BRCA1	exon19	c.5153-1G>A	NA-1	High	NA-3	NA-4	1bp of exon 19 deleted	0.97	NA-5	Sanz	20215541
BRCA1	exon19	c.5153-1G>A	NA-1	High	NA-3	NA-4	1bp of exon 19 deleted	0.97	NA-5	Beristain	17262179
BRCA1	exon19	c.5153G>C	p.W1718S	Moderate	NA-3	Weak/Null & Low	no aberration	0.34	0.81	Ahlborn	25724305
BRCA1	exon19	c.5154G>T	p.W1718C	Improved	NA-3	Weak/Null & Low	no aberration	0.04	0.81	Ahlborn	25724305
BRCA1	exon20	c.5194-18G>A	NA-1	Moderate	NA-3	NA-4	no aberration	0.34	NA-5	Thery	21673748
BRCA1	exon20	c.5194-12G>A	NA-1	Moderate	NA-3	NA-4	retention of 10bp of intron 19	0.34	NA-5	Thery	21673748
BRCA1	exon20	c.5194-12G>A	NA-1	Moderate	NA-3	NA-4	retention of 10bp of intron 19	0.34	NA-5	Whiley	21394826
BRCA1	exon20	c.5194-1G>T	NA-1	High	NA-3	NA-4	exon 20 deletion; 13bp of exon 20 deleted	0.97	NA-5	Wappenschmidt	23239986
BRCA1	exon21	c.5278-14C>G	NA-1	Minimal	NA-3	NA-4	no aberration	0.04	NA-5	Spearman	18824701
BRCA1	exon21	c.5278-1G>A	NA-1	Moderate	NA-3	NA-4	exon 21 deletion upregulation; 8bp of exon 21 deleted	0.34	NA-5	Wappenschmidt	23239986
BRCA1	exon22	c.5333-3T>G	NA-1	High	NA-3	NA-4	exon 22 deletion	0.97	NA-5	Houdayer	22505045
BRCA1	exon22	c.5333-1G>T	NA-1	High	NA-3	NA-4	exon 22 deletion	0.97	NA-5	Wappenschmidt	23239986
BRCA1	exon22	c.5333A>G	p.D1778G	Improved	NA-3	Weak/Null & Low	no aberration	0.04	0.03	Thomassen	21769658
BRCA1	exon22	c.5333A>G	p.D1778G	Improved	NA-3	Weak/Null & Low	no aberration	0.04	0.03	Colombo	23451180
BRCA1	exon22	c.5333A>G	p.D1778G	Improved	NA-3	Weak/Null & Low	no aberration	0.04	0.03	Ahlborn	25724305
BRCA1	exon22	c.5334T>C	p.D1778D	Moderate	NA-3	Weak/Null & Low	no aberration	0.34	0.02	Thery	21673748
BRCA1	exon22	c.5334T>C	p.D1778D	Moderate	NA-3	Weak/Null & Low	no aberration	0.34	0.02	Houdayer	22505045
BRCA1	exon23	c.5407-2A>G	NA-1	High	NA-3	NA-4	exon 23 deletion	0.97	NA-5	Campos	12955719
BRCA1	exon23	c.5408G>C	p.G1803A	Moderate	NA-3	Weak/Null & Low	exon 23 deletion	0.34	0.03	Wappenschmidt	23239986
BRCA1	exon23	c.5408G>C	p.G1803A	Moderate	NA-3	Weak/Null & Low	exon 23 deletion	0.34	0.03	Ahlborn	25724305
BRCA1	exon24	c.5468-10C>A	NA-1	Moderate	NA-3	NA-4	no aberration	0.34	NA-5	Houdayer	22505045
BRCA1	exon24	c.5468-5T>A	NA-1	Moderate	NA-3	NA-4	no aberration	0.34	NA-5	Houdayer	22505045
BRCA2	exon3	c.68-7delT	NA-1	Improved	NA-3	NA-4	Partial exon 3 deletion; also seen in controls	0.04	NA-5	Santarosa	10534775
BRCA2	exon3	c.68-7T>A	NA-1	Moderate	NA-3	NA-4	exon 3 deletion	0.34	NA-5	Sanz	20215541
BRCA2	exon3	c.68-7T>A	NA-1	Moderate	NA-3	NA-4	no aberration	0.34	NA-5	Thery	21673748
BRCA2	exon3	c.68-7T>A	NA-1	Moderate	NA-3	NA-4	exon 3 deletion upregulation	0.34	NA-5	Houdayer	22505045
BRCA2	exon3	c.68-7T>A	NA-1	Moderate	NA-3	NA-4	exon 3 deletion; exon 3&4 deletion	0.34	NA-5	Santos	24607278
BRCA2	exon6	c.476-2A>G	NA-1	High	NA-3	NA-4	exon 6 deletion; exon 5&6 deletion upregulation	0.97	NA-5	Colombo	23451180
BRCA2	exon6	c.476-2A>G	NA-1	High	NA-3	NA-4	99bp of exon 4 deleted and exon 5&6 deletion; exon 6 deletion	0.97	NA-5	Machackova	18489799
BRCA2	exon7	c.517-20A>G	NA-1	Moderate	NA-3	NA-4	no aberration	0.34	NA-5	Thery	21673748
BRCA2	exon7	c.517-19C>T	NA-1	Minimal	NA-3	NA-4	no aberration	0.04	NA-5	Chen	16619214
BRCA2	exon7	c.517-19C>T	NA-1	Minimal	NA-3	NA-4	no aberration	0.04	NA-5	Menendez	21735045
BRCA2	exon7	c.517-1G>A	NA-1	High	NA-3	NA-4	exon 7 deletion	0.97	NA-5	Menendez	21735045
BRCA2	exon7	c.517G>T	p.G173C	Moderate	NA-3	Weak/Null & Low	exon 7 deletion	0.34	0.02	Gaildrat	22962691
BRCA2	exon8	c.632-16A>C	NA-1	Improved	NA-3	NA-4	no aberration	0.04	NA-5	Thomassen	21769658
BRCA2	exon8	c.632-9A>G	NA-1	Improved	NA-3	NA-4	no aberration	0.04	NA-5	Houdayer	22505045
BRCA2	exon8	c.632-3C>G	NA-1	High	NA-3	NA-4	retention of 3bp of intron 7	0.97	NA-5	Houdayer	22505045
BRCA2	exon8	c.632-1G>A	NA-1	High	NA-3	NA-4	exon 8 deletion	0.97	NA-5	Tesoriero	16211554
BRCA2	exon8	c.633C>T	p.V211V	Improved	NA-3	Weak/Null & Low	no aberration	0.04	0.02	Houdayer	22505045
BRCA2	exon9	c.682-9T>C	NA-1	Improved	NA-3	NA-4	no aberration	0.04	NA-5	Houdayer	22505045
BRCA2	exon9	c.682-2A>C	NA-1	High	NA-3	NA-4	73bp of exon 9 deleted; exon 9 deletion	0.97	NA-5	Santos	24607278
BRCA2	exon9	c.682-2A>G	NA-1	High	NA-3	NA-4	73bp of exon 9 deleted; exon 9 deletion	0.97	NA-5	de Garibay	24123850
BRCA2	exon10	c.794-11T>C	NA-1	Minimal	NA-3	NA-4	no aberration	0.04	NA-5	Houdayer	22505045
BRCA2	exon10	c.794-11T>C	NA-1	Minimal	NA-3	NA-4	no aberration	0.04	NA-5	Brandao	21638052
BRCA2	exon12	c.6842-20T>A	NA-1	Moderate	NA-3	NA-4	no aberration	0.34	NA-5	Menendez	21735045
BRCA2	exon13	c.6938-3T>C	NA-1	Moderate	NA-3	NA-4	no aberration	0.34	NA-5	Brandao	21638052
BRCA2	exon14	c.7008-2A>G	NA-1	High	NA-3	NA-4	exon 14 deletion	0.97	NA-5	Bonatti	17011978
BRCA2	exon14	c.7008-2A>T	NA-1	High	NA-3	NA-4	exon 14 deletion; 10bp of exon 14 deleted; 246bp of exon 14 deleted	0.97	NA-5	Colombo	23451180
BRCA2	exon17	c.7806-9T>G	NA-1	High	NA-3	NA-4	69bp of exon 17 deleted; exon 17 deletion; retention of 8bp of intron 16	0.97	NA-5	Kwong	17657584
BRCA2	exon17	c.7806-2A>G	NA-1	High	NA-3	NA-4	exon 17 deletion; 69bp of exon 17 deleted	0.97	NA-5	Santarosa	10534775
BRCA2	exon17	c.7806-2A>G	NA-1	High	NA-3	NA-4	20bp of exon 17 deleted	0.97	NA-5	Krajc	12461697
BRCA2	exon17	c.7807G>C	p.A2603P	Moderate	NA-3	Weak/Null & Low	no aberration	0.34	0.29	Houdayer	22505045
BRCA2	exon18	c.7977-7C>G	NA-1	Moderate	NA-3	NA-4	exon 18 deletion; 7bp retention of intron 17	0.34	NA-5	Houdayer	22505045
BRCA2	exon18	c.7977-7C>G	NA-1	Moderate	NA-3	NA-4	retention of 6bp of intron 17	0.34	NA-5	Thery	21673748
BRCA2	exon18	c.7977-1G>C	NA-1	High	NA-3	NA-4	exon 18 deletion; exon 17&18 deletion	0.97	NA-5	Tesoriero	16211554
BRCA2	exon19	c.8332-1G>A	NA-1	High	NA-3	NA-4	14bp of exon 19 deleted	0.97	NA-5	Menendez	21735045
BRCA2	exon20	c.8488-2A>G	NA-1	High	NA-3	NA-4	retention of 1053bp of intron 19; 12bp of exon 20 deleted; exon 20 deletion	0.97	NA-5	Acedo	22632462
BRCA2	exon20	c.8488-1G>A	NA-1	High	NA-3	NA-4	12bp of exon 20 deleted; exon 20 deletion	0.97	NA-5	Santos	24607278
BRCA2	exon20	c.8488-1G>A	NA-1	High	NA-3	NA-4	retention of 1053bp of intron 19; 12bp of exon 20 deleted; exon 20 deletion	0.97	NA-5	Acedo	22632462
BRCA2	exon20	c.8488-1G>A	NA-1	High	NA-3	NA-4	12bp of exon 20 deleted	0.97	NA-5	Howlett	12065746
BRCA2	exon20	c.8488-1G>A	NA-1	High	NA-3	NA-4	Canonical transcript <2%	0.97	NA-5	Acedo	25382762
BRCA2	exon21	c.8633-24_8634del	NA-1	High	NA-3	not scored	exon 21 deletion (100%)	0.97	NA-5	Acedo	25382762
BRCA2	exon21	c.8633-2A>G	NA-1	High	NA-3	NA-4	43bp of exon 21 deleted and retention of 93 bp of intron 20	0.97	NA-5	Chen	16619214
BRCA2	exon22	c.8755-1G>A	NA-1	High	NA-3	NA-4	exon 22 deletion	0.97	NA-5	Machackova	18489799
BRCA2	exon22	c.8755-1G>A	NA-1	High	NA-3	NA-4	exon 22 deletion; exon22 and 51bp of exon 23 deleted	0.97	NA-5	Colombo	23451180
BRCA2	exon22	c.8755-1G>A	NA-1	High	NA-3	NA-4	1bp of exon 22 deleted(83%); exon 22 deletion (17%)	0.97	NA-5	Acedo	25382762
BRCA2	exon23	c.8954-15T>G	NA-1	Moderate	NA-3	NA-4	retention of 14 bp of intron 22	0.34	NA-5	Menendez	21735045
BRCA2	exon23	c.8954-5A>G	NA-1	Moderate	NA-3	NA-4	retention of 4bp of intron 22	0.34	NA-5	Menendez	21735045
BRCA2	exon23	c.8954-5A>G	NA-1	Moderate	NA-3	NA-4	retention of 4bp of intron 22	0.34	NA-5	de Garibay	24123850
BRCA2	exon23	c.8954-5A>G	NA-1	Moderate	NA-3	NA-4	retention of 4bp of intron 22	0.34	NA-5	Santos	24607278
BRCA2	exon23	c.8954-3C>G	NA-1	High	NA-3	NA-4	retention of 2bp from intron 22	0.97	NA-5	Acedo	22632462
BRCA2	exon24	c.9118-2A>G	NA-1	High	NA-3	NA-4	7bp of exon 24 deleted; 24bp of exon 24 deleted; exon 23&24 deletion	0.97	NA-5	Acedo	22632462
BRCA2	exon24	c.9118-2A>G	NA-1	high	NA-3	NA-4	7bp of exon 24 deleted	0.97	NA-5	Machackova	18489799
BRCA2	exon24	c.9118-2A>G	NA-1	high	NA-3	NA-4	7bp of exon 24 deleted	0.97	NA-5	Claes	12759930
BRCA2	exon25	c.9257-18C>A	NA-1	Minimal	NA-3	NA-4	no aberration	0.04	NA-5	Chen	16619214
BRCA2	exon25	c.9257-16T>C	NA-1	Improved	NA-3	NA-4	no aberration	0.04	NA-5	Menendez	21735045
BRCA2	exon25	c.9257-16T>C	NA-1	Improved	NA-3	NA-4	no aberration	0.04	NA-5	Claes	12759930
BRCA2	exon25	c.9257-1G>C	NA-1	Moderate	NA-3	NA-4	27bp of exon 25 deleted (100%)	0.34	NA-5	Acedo	25382762
BRCA2	exon26	c.9502-12T>G	NA-1	Moderate	NA-3	NA-4	exon 26 deletion	0.34	NA-5	Joosse	20614180
BRCA2	exon26	c.9502-12T>G	NA-1	Moderate	NA-3	NA-4	no aberration	0.34	NA-5	Houdayer	22505045
BRCA2	exon26	c.9502-12T>G	NA-1	Moderate	NA-3	NA-4	exon deletion	0.34	NA-5	Acedo	25382762
BRCA2	exon26	c.9502-2A>C	NA-1	High	NA-3	NA-4	exon deletion	0.97	NA-5	Acedo	25382762
BRCA2	exon26	c.9649-2A>G	NA-1	High	NA-3	NA-4	Partial exon deletion	0.97	NA-5	Acedo	25382762
Section 2. Most notable spliceogenicity prediction: Damage to a reference donor
BRCA1	exon2	c.80+1G>A	NA-1	NA-2	High	NA-4	exon 2 deletion	0.97	NA-5	Bonatti	17011978
BRCA1	exon3	c.134+3A>C	NA-1	NA-2	High	NA-4	exon 3 deletion	0.97	NA-5	Claes	12759930
BRCA1	exon5	c.211A>G	p.R71G	NA-2	Moderate	Weak/Null & Low	exon 5 deletion; 22bp deletion of exon 5	0.34	0.81	Houdayer	22505045
BRCA1	exon5	c.211A>G	p.R71G	NA-2	Moderate	Weak/Null & Low	22bp of exon 5 deleted	0.34	0.81	Menendez	21735045
BRCA1	exon5	c.211A>G	p.R71G	NA-2	Moderate	Weak/Null & Low	22bp of exon 5 deleted	0.34	0.81	Vega	11385711
BRCA1	exon5	c.212G>A	p.R71K	NA-2	High	Weak/Null & Low	22bp of exon 5 deleted	0.97	0.29	Houdayer	22505045
BRCA1	exon5	c.212G>A	p.R71K	NA-2	High	Weak/Null & Low	22bp of exon 5 deleted	0.97	0.29	Zhang	21863257
BRCA1	exon5	c.212+1G>C	NA-1	NA-2	High	NA-4	22bp of exon 5 3' end deleted upregulation	0.97	NA-5	Wappenschmidt	23239986
BRCA1	exon5	c.212+1G>A	NA-1	NA-2	High	NA-4	22bp of exon 5 deleted	0.97	NA-5	Friedman	8533757
BRCA1	exon5	c.212+1G>A	NA-1	NA-2	High	NA-4	22bp of exon 5 deleted; exon 5 deletion	0.97	NA-5	Sanz	20215541
BRCA1	exon5	c.212+1G>T	NA-1	NA-2	High	NA-4	22bp of exon 5 deleted	0.97	NA-5	Meindl	11802209
BRCA1	exon5	c.212+3A>G	NA-1	NA-2	High	NA-4	no aberration	0.97	NA-5	Chen	16619214
BRCA1	exon5	c.212+3A>G	NA-1	NA-2	High	NA-4	22bp of exon 5 deleted	0.97	NA-5	Thery	21673748
BRCA1	exon5	c.212+3A>G	NA-1	NA-2	High	NA-4	22bp of exon 5 deleted	0.97	NA-5	Houdayer	22505045
BRCA1	exon5	c.212+3A>G	NA-1	NA-2	High	NA-4	22bp of exon 5 deleted	0.97	NA-5	Meindl	11802209
BRCA1	exon6	c.301+6T>C	NA-1	NA-2	Moderate	NA-4	9bp of exon 6 deleted	0.34	NA-5	Thomassen	21769658
BRCA1	exon7	c.441+1G>A	NA-1	NA-2	High	NA-4	62bp of exon 7 deleted	0.97	NA-5	Chen	16619214
BRCA1	exon7	c.441+2T>G	NA-1	NA-2	High	NA-4	62bp of exon 7 deleted	0.97	NA-5	Colombo	23451180
BRCA1	exon7	c.441+2T>A	NA-1	NA-2	High	NA-4	62bp of exon 7 deleted and 3bp of exon 8 deleted	0.97	NA-5	Thomassen	21769658
BRCA1	exon8	c.547+2T>C	NA-1	NA-2	High	NA-4	exon 8 deletion	0.97	NA-5	Pyne	10479726
BRCA1	exon8	c.547+2T>A	NA-1	NA-2	High	NA-4	exon 8 deletion	0.97	NA-5	Colombo	23451180
BRCA1	exon8	c.547+6G>A	NA-1	NA-2	Minimal	NA-4	no aberration	0.04	NA-5	Thery	21673748
BRCA1	exon9	c.591C>T	p.C197C	NA-2	Minimal	Weak/Null & Low	no aberration	0.04	0.02	Dosil	19892845
BRCA1	exon9	c.591C>T	p.C197C	NA-2	Minimal	Weak/Null & Low	exon 9&10 deletion upregulation	0.04	0.02	Houdayer	22505045
BRCA1	exon9	c.591C>T	p.C197C	NA-2	Minimal	Weak/Null & Low	exon 9 deletion upregulation; exon 9&10 deletion upregulation	0.04	0.02	Wappenschmidt	23239986
BRCA1	exon9	c.591C>T	p.C197C	NA-2	Minimal	Weak/Null & Low	exon 9 deletion	0.04	0.02	Santos	24607278
BRCA1	exon10	c.668A>G	p.K223R	NA-2	Moderate	Weak/Null & Low	exon 10 deletion upregulation	0.34	0.02	Wappenschmidt	23239986
BRCA1	exon11	c.4096+1G>A	NA-1	NA-2	High	NA-4	exon 11 deletion	0.97	NA-5	Bonatti	17011978
BRCA1	exon11	c.4096+3A>G	NA-1	NA-2	High	NA-4	exon 11 deletion upregulation; 3309bp 3' end of exon 11 deleted	0.97	NA-5	Wappenschmidt	23239986
BRCA1	exon12	c.4185G>A	p.Q1395Q	NA-2	High	Weak/Null & Low	exon 12 deletion	0.97	0.02	Claes	12759930
BRCA1	exon12	c.4185G>A	p.Q1395Q	NA-2	High	Weak/Null & Low	deletion of all transcripts after exon 11	0.97	0.02	Gayther	7493024
BRCA1	exon12	c.4185G>A	p.Q1395Q	NA-2	High	Weak/Null & Low	exon 12 deletion	0.97	0.02	Wappenschmidt	23239986
BRCA1	exon13	c.4357+1G>A	NA-1	NA-2	High	NA-4	exon 13 deletion	0.97	NA-5	Thomassen	21769658
BRCA1	exon13	c.4357+1G>T	NA-1	NA-2	High	NA-4	exon 13 deletion	0.97	NA-5	Menendez	21735045
BRCA1	exon13	c.4357+6T>C	NA-1	NA-2	Moderate	NA-4	exon 13 deletion	0.34	NA-5	Gayther	7493024
BRCA1	exon14	c.4484G>C	p.R1495T	NA-2	Moderate	Weak/Null & Low	exon 14 deletion; exon 14&15 deletion	0.34	0.02	Whiley	24212087
BRCA1	exon14	c.4484G>A	p.R1495K	NA-2	Moderate	Weak/Null & Low	exon 14 deletion	0.34	0.02	Houdayer	22505045
BRCA1	exon14	c.4484G>T	p.R1495M	NA-2	Moderate	Weak/Null & Low	exon 14 deletion	0.34	0.02	Colombo	23451180
BRCA1	exon14	c.4484G>T	p.R1495M	NA-2	Moderate	Weak/Null & Low	exon 14 deletion	0.34	0.02	Houdayer	22505045
BRCA1	exon14	c.4484G>T	p.R1495M	NA-2	Moderate	Weak/Null & Low	exon 14 deletion	0.34	0.02	Ozcelik	10571952
BRCA1	exon14	c.4484G>T	p.R1495M	NA-2	Moderate	Weak/Null & Low	exon 14 deletion	0.34	0.02	Yang	12915465
BRCA1	exon14	c.4484G>T	p.R1495M	NA-2	Moderate	Weak/Null & Low	exon 14 deletion; exon 14&15 deletion, no WT produced from variant allele	0.34	0.02	Santos	24607278
BRCA1	exon14	c.4484+1G>T	NA-1	NA-2	High	NA-4	exon 14 deletion	0.97	NA-5	Menendez	21735045
BRCA1	exon15	c.4675G>A	p.E1559K	NA-2	High	Weak/Null & Low	11bp of exon 15 deleted	0.97	0.02	Wappenschmidt	23239986
BRCA1	exon15	c.4675+1G>A	NA-1	NA-2	High	NA-4	exon 14 deletion; exon 14&15 deletion; 10bp deletion of exon 15	0.97	NA-5	Machackova	18489799
BRCA1	exon16	c.4985T>C	p.F1662S	NA-2	Improved	Weak/Null & Low	no aberration	0.04	0.03	Ahlborn	25724305
BRCA1	exon16	c.4986+1G>T	NA-1	NA-2	High	NA-4	retention of 65bp of intron 16	0.97	NA-5	Colombo	23451180
BRCA1	exon16	c.4986+3G>C	NA-1	NA-2	High	NA-4	retention of 65bp of intron 16	0.97	NA-5	Wappenschmidt	23239986
BRCA1	exon16	c.4986+4A>G	NA-1	NA-2	High	NA-4	retention of 65bp of intron 16	0.97	NA-5	Wappenschmidt	23239986
BRCA1	exon16	c.4986+5G>A	NA-1	NA-2	High	NA-4	retention of 65bp of intron 16	0.97	NA-5	Colombo	23451180
BRCA1	exon16	c.4986+5G>A	NA-1	NA-2	High	NA-4	retention of 65bp of intron 16	0.97	NA-5	Wappenschmidt	23239986
BRCA1	exon16	c.4986+5G>T	NA-1	NA-2	High	NA-4	retention of 65bp of intron 16	0.97	NA-5	Vreeswijk	18693280
BRCA1	exon16	c.4986+6T>C	NA-1	NA-2	High	NA-4	retention of 69bp of intron 16	0.97	NA-5	Scholl	10406662
BRCA1	exon16	c.4986+6T>C	NA-1	NA-2	High	NA-4	retention of 65bp of intron 16	0.97	NA-5	Houdayer	22505045
BRCA1	exon16	c.4986+6T>G	NA-1	NA-2	High	NA-4	retention of 65bp of intron 16	0.97	NA-5	Chen	16619214
BRCA1	exon17	c.5072C>A	p.T1691K	NA-2	Improved	Weak/Null & Low	no aberration	0.04	0.81	Ahlborn	25724305
BRCA1	exon17	c.5072C>G	p.T1691R	NA-2	Moderate	Weak/Null & Low	no aberration	0.34	0.81	Houdayer	22505045
BRCA1	exon17	c.5072C>T	p.T1691I	NA-2	Moderate	Weak/Null & Low	exon 17 deletion and 17.5% WT transcript	0.34	0.81	Ahlborn	25724305
BRCA1	exon17	c.5074G>A	p.D1692N	NA-2	High	Weak/Null & Low	exon 17 deletion and retention of 153 bp of intron 18 (inframe)	0.97	0.29	Ahlborn	25724305
BRCA1	exon17	c.5074G>C	p.D1692H	NA-2	High	Weak/Null & Low	exon 17 deletion and retention of 153 bp of intron 17 (inframe)	0.97	0.81	Ahlborn	25724305
BRCA1	exon17	c.5074G>C	p.D1692H	NA-2	High	Weak/Null & Low	retention of 153bp of intron 17; exon 17 deletion upregulation	0.97	0.81	Wappenschmidt	23239986
BRCA1	exon17	c.5074G>C	p.D1692H	NA-2	High	Weak/Null & Low	exon 17 deletion	0.97	0.81	Houdayer	22505045
BRCA1	exon17	c.5074G>C	p.D1692H	NA-2	High	Weak/Null & Low	retention of 153bp of intron 17	0.97	0.81	Thomassen	21769658
BRCA1	exon17	c.5074G>T	p.D1692Y	NA-2	High	Weak/Null & Low	exon 17 deletion and retention of 153 bp of intron 19 (inframe)	0.97	0.81	Ahlborn	25724305
BRCA1	exon17	c.5074+1G>T	NA-1	NA-2	High	NA-4	retention of 148bp of intron 17	0.97	NA-5	Brose	15345110
BRCA1	exon17	c.5074+3A>G	NA-1	NA-2	High	NA-4	exon 17 deletion; retention of 153 nt of intron 17	0.97	NA-5	Menendez	21735045
BRCA1	exon17	c.5074+5A>T	NA-1	NA-2	Moderate	NA-4	no aberration	0.34	NA-5	Houdayer	22505045
BRCA1	exon17	c.5074+5A>T	NA-1	NA-2	Moderate	NA-4	no aberration	0.34	NA-5	Thery	21673748
BRCA1	exon17	c.5074+6C>G	NA-1	NA-2	Improved	NA-4	no aberration	0.04	NA-5	Bonatti	17011978
BRCA1	exon17	c.5074+6C>G	NA-1	NA-2	Improved	NA-4	no aberration	0.04	NA-5	Houdayer	22505045
BRCA1	exon18	c.5152+1G>C	NA-1	NA-2	High	NA-4	exon 18 deletion	0.97	NA-5	Wappenschmidt	23239986
BRCA1	exon18	c.5152+5G>A	NA-1	NA-2	High	NA-4	exon 18 deletion	0.97	NA-5	Campos	12955719
BRCA1	exon19	c.5193+2T>G	NA-1	NA-2	Moderate	NA-4	exon 19 deletion	0.34	NA-5	Wappenschmidt	23239986
BRCA1	exon20	c.5277+1G>A	NA-1	NA-2	High	NA-4	retention of 85bp of intron 20; exon 20 deletion	0.97	NA-5	Tesoriero	16211554
BRCA1	exon20	c.5277+1G>A	NA-1	NA-2	High	NA-4	retention of 87bp of intron 20; exon 20 deletion	0.97	NA-5	Sanz	20215541
BRCA1	exon20	c.5277+6G>C	NA-1	NA-2	Minimal	NA-4	no aberration	0.04	NA-5	Menendez	21735045
BRCA1	exon21	c.5332G>A	p.D1778N	NA-2	Moderate	Weak/Null & Low	exon 21 deletion	0.34	0.03	Houdayer	22505045
BRCA1	exon21	c.5332G>A	p.D1778N	NA-2	Moderate	Weak/Null & Low	exon 21 deletion	0.34	0.03	Ahlborn	25724305
BRCA1	exon21	c.5332G>T	p.D1778Y	NA-2	Moderate	Weak/Null & Low	exon 21 deletion	0.34	0.29	Ahlborn	25724305
BRCA1	exon21	c.5332+1G>A	NA-1	NA-2	High	NA-4	exon 21 deletion	0.97	NA-5	Colombo	23451180
BRCA1	exon22	c.5406+3A>T	NA-1	NA-2	High	NA-4	exon 22 deletion	0.97	NA-5	Wappenschmidt	23239986
BRCA1	exon22	c.5406+4A>G	NA-1	NA-2	Moderate	NA-4	exon 22 deletion	0.34	NA-5	Wappenschmidt	23239986
BRCA1	exon22	c.5406+5G>C	NA-1	NA-2	High	NA-4	exon 22 deletion	0.97	NA-5	Houdayer	22505045
BRCA1	exon22	c.5406+5G>A	NA-1	NA-2	High	NA-4	exon 22 deletion	0.97	NA-5	Petrij-Bosch	9354803
BRCA1	exon23	c.5467G>A	p.A1823T	NA-2	Moderate	Weak/Null & Low	exon 23 deletion	0.34	0.03	Yang	12915465
BRCA1	exon23	c.5467+1G>A	NA-1	NA-2	High	NA-4	exon 23 deletion	0.97	NA-5	Laskie	11428389
BRCA1	exon23	c.5467+5G>C	NA-1	NA-2	Moderate	NA-4	exon 23 deletion	0.34	NA-5	Whiley	21394826
BRCA2	exon2	c.67+1G>A	NA-1	NA-2	High	NA-4	exon 2 deletion	0.97	NA-5	Bonatti	17011978
BRCA2	exon2	c.67+3A>G	NA-1	NA-2	High	NA-4	exon 2 deletion	0.97	NA-5	Parsons	24302565
BRCA2	exon3	c.316+5G>C	NA-1	NA-2	Moderate	NA-4	exon 3 deletion upregulation	0.34	NA-5	Houdayer	22505045
BRCA2	exon3	c.316+5G>C	NA-1	NA-2	Moderate	NA-4	exon 3 deletion	0.34	NA-5	Bonnet	18424508
BRCA2	exon3	c.316+5G>A	NA-1	NA-2	Moderate	NA-4	exon 3 deletion	0.34	NA-5	Thomassen	21769658
BRCA2	exon4	c.425G>T	p.S142I	NA-2	High	Weak/Null & Low	exon 4 deletion	0.97	0.02	Brandao	21638052
BRCA2	exon5	c.473C>T	p.S158L	NA-2	Moderate	Weak/Null & Low	exon 5 deletion	0.34	0.02	Sanz	20215541
BRCA2	exon5	c.475G>A	p.V159M	NA-2	Moderate	Weak/Null & Low	99bp of exon 4 deleted and exon 5 deletion	0.34	0.02	Machackova	18489799
BRCA2	exon5	c.475+1G>A	NA-1	NA-2	High	NA-4	exon 5 deletion	0.97	NA-5	Colombo	23451180
BRCA2	exon6	c.516G>A	p.K172K	NA-2	Moderate	Weak/Null & Low	exon 6 deletion; exon5&6 deletion	0.34	0.02	Hansen	19267246
BRCA2	exon6	c.516+1G>A	NA-1	NA-2	High	NA-4	exon 5 deletion; exon 6 deletion; exon 5&6 deletion	0.97	NA-5	Claes	12759930
BRCA2	exon6	c.516+1G>T	NA-1	NA-2	High	NA-4	exon 6 deletion; exon 7 and 39bp of exon 6 deletion; exon 5&6 deletion	0.97	NA-5	Whiley	21394826
BRCA2	exon7	c.631G>A	p.V211I	NA-2	High	Weak/Null & Low	exon 7 deletion; 70bp of exon 7 deleted	0.97	0.02	Gaildrat	22962691
BRCA2	exon7	c.631G>A	p.V211I	NA-2	High	Weak/Null & Low	exon 7 deletion	0.97	0.02	Colombo	23451180
BRCA2	exon7	c.631+2T>G	NA-1	NA-2	High	NA-4	exon 7 deletion	0.97	NA-5	Pyne	11185744
BRCA2	exon7	c.631+3A>G	NA-1	NA-2	High	NA-4	exon 7 deletion	0.97	NA-5	Houdayer	22505045
BRCA2	exon7	c.631+4A>G	NA-1	NA-2	High	NA-4	exon 7 deletion	0.97	NA-5	Steffensen	20455026
BRCA2	exon8	c.680C>T	p.A227V	NA-2	Minimal	Weak/Null & Low	no aberration	0.04	0.02	de Garibay	24123850
BRCA2	exon8	c.681+4A>G	NA-1	NA-2	Moderate	NA-4	retention of 4bp of intron 8	0.34	NA-5	Houdayer	22505045
BRCA2	exon12	c.6935A>T	p.D2312V	NA-2	High	Weak/Null & Low	exon 12 deletion upregulation	0.97	0.02	Brandao	21638052
BRCA2	exon12	c.6935A>T	p.D2312V	NA-2	High	Weak/Null & Low	no aberration	0.97	0.02	Houdayer	22505045
BRCA2	exon13	c.7007G>C	p.R2336P	NA-2	Moderate	Weak/Null & Low	exon 12&13 deletion upregulation	0.34	0.02	Houdayer	22505045
BRCA2	exon13	c.7007G>A	p.R2336H	NA-2	Moderate	Weak/Null & Low	exon 12&13 deletion upregulation	0.34	0.02	Houdayer	22505045
BRCA2	exon13	c.7007G>A	p.R2336H	NA-2	Moderate	Weak/Null & Low	exon 12 deletion; exon 12&13 deletion; exon 13 deletion	0.34	0.02	Machackova	18489799
BRCA2	exon13	c.7007G>A	p.R2336H	NA-2	Moderate	Weak/Null & Low	exon 13 deletion	0.34	0.02	Sanz	20215541
BRCA2	exon14	c.7435+6G>A	NA-1	NA-2	Moderate	NA-4	no aberration	0.34	NA-5	Thomassen	21769658
BRCA2	exon15	c.7617G>A	p.Q2539Q	NA-2	Moderate	Weak/Null & Low	no aberration	0.34	0.02	Houdayer	22505045
BRCA2	exon15	c.7617+1G>A	NA-1	NA-2	High	NA-4	exon 15 deletion	0.97	NA-5	de Garibay	24123850
BRCA2	exon15	c.7617+1G>A	NA-1	NA-2	High	NA-4	exon 15 deletion	0.97	NA-5	Ang	18006916
BRCA2	exon15	c.7617+2T>G	NA-1	NA-2	High	NA-4	exon 15 deletion	0.97	NA-5	Vreeswijk	18693280
BRCA2	exon16	c.7805G>C	p.R2602T	NA-2	High	Weak/Null & Low	exon 16 deletion; 99bp of exon 16 deleted	0.97	0.03	Bonnet	18424508
BRCA2	exon16	c.7805G>C	p.R2602T	NA-2	High	Weak/Null & Low	exon 16 deletion; 10bp of exon 16 deleted	0.97	0.03	Houdayer	22505045
BRCA2	exon16	c.7805+6C>G	NA-1	NA-2	Improved	NA-4	no aberration	0.04	NA-5	Houdayer	22505045
BRCA2	exon17	c.7975A>G	p.R2659G	NA-2	Moderate	Weak/Null & Low	exon 17 deletion	0.34	0.81	Houdayer	22505045
BRCA2	exon17	c.7976G>C	p.R2659T	NA-2	Moderate	Weak/Null & Low	exon 17 deletion	0.34	0.81	Farrugia	18451181
BRCA2	exon17	c.7976G>A	p.R2659K	NA-2	Moderate	Weak/Null & Low	exon 17 deletion	0.34	0.29	Hofmann	12624152
BRCA2	exon17	c.7976G>A	p.R2659K	NA-2	Moderate	Weak/Null & Low	exon 17 deletion	0.34	0.29	Farrugia	18451181
BRCA2	exon17	c.7976+5G>T	NA-1	NA-2	High	NA-4	no aberration	0.97	NA-5	de Garibay	24123850
BRCA2	exon18	c.8331G>A	p.K2777K	NA-2	Moderate	Weak/Null & Low	exon 18 deletion	0.34	0.02	Sanz	20215541
BRCA2	exon19	c.8486A>G	p.Q2829R	NA-2	Moderate	Weak/Null & Low	exon 19 deletion	0.34	0.03	Trench	16489001
BRCA2	exon19	c.8486A>G	p.Q2829R	NA-2	Moderate	Weak/Null & Low	exon 19 deletion	0.34	0.03	Houdayer	22505045
BRCA2	exon19	c.8486A>T	p.Q2829L	NA-2	Moderate	Weak/Null & Low	exon 19 deletion	0.34	0.03	Acedo	22632462
BRCA2	exon19	c.8486A>T	p.Q2829L	NA-2	Moderate	Weak/Null & Low	exon 19 deletion (80%); canonical transcript (20%)	0.34	0.03	Acedo	25382762
BRCA2	exon19	c.8487G>C	p.Q2829H	NA-2	Moderate	Weak/Null & Low	exon 19 deletion	0.34	0.03	Houdayer	22505045
BRCA2	exon19	c.8487G>A	p.Q2829Q	NA-2	Moderate	Weak/Null & Low	exon 19 deletion	0.34	0.02	Acedo	22632462
BRCA2	exon19	c.8487+1G>A	NA-1	NA-2	High	NA-4	exon 19 deletion	0.97	NA-5	Chen	16619214
BRCA2	exon19	c.8487+1G>A	NA-1	NA-2	High	NA-4	exon 19 deletion	0.97	NA-5	Agata	12606139
BRCA2	exon19	c.8487+1G>A	NA-1	NA-2	High	NA-4	exon 19 deletion	0.97	NA-5	Acedo	22632462
BRCA2	exon19	c.8487+3A>G	NA-1	NA-2	Moderate	NA-4	exon 19 deletion	0.34	NA-5	Acedo	22632462
BRCA2	exon20	c.8632+1G>A	NA-1	NA-2	High	NA-4	exon 20 deletion	0.97	NA-5	Tesoriero	16211554
BRCA2	exon21	c.8754G>A	p.E2918E	NA-2	High	Weak/Null & Low	IVS21- ins46 (100%)	0.97	0.02	Acedo	25382762
BRCA2	exon21	c.8754+3G>C	NA-1	NA-2	Moderate	NA-4	retention of 46bp of intron 21	0.34	NA-5	Colombo	23451180
BRCA2	exon21	c.8754+3G>C	NA-1	NA-2	Moderate	NA-4	retention of 46bp of intron 21	0.34	NA-5	Thomassen	21769658
BRCA2	exon21	c.8754+4A>G	NA-1	NA-2	Moderate	NA-4	retention of 47bp of intron 21	0.34	NA-5	Bonatti	17011978
BRCA2	exon21	c.8754+4A>G	NA-1	NA-2	Moderate	NA-4	retention of 47bp of intron 21	0.34	NA-5	Houdayer	22505045
BRCA2	exon21	c.8754+4A>G	NA-1	NA-2	Moderate	NA-4	IVS21- ins46 (100%)	0.34	NA-5	Acedo	25382762
BRCA2	exon21	c.8754+5G>A	NA-1	NA-2	High	NA-4	IVS21- ins46 (100%)	0.97	NA-5	Acedo	25382762
BRCA2	exon21	c.8754+5G>T	NA-1	NA-2	High	NA-4	IVS21- ins46 (100%)	0.97	NA-5	Acedo	25382762
BRCA2	exon 22	c.8948_8953+5del	NA-1	NA-2	High	donor deleted	exon 22 deletion (52%); intron 22 retention (25%); exon 22-del7 (23%)	0.97	NA-5	Acedo	25382762
BRCA2	exon 22	c.8953+1G>T	NA-1	NA-2	High	NA-4	exon 22 deletion (44%); intron 22 retention (39%); IVS22 – ins4 (17%)	0.97	NA-5	Acedo	25382762
BRCA2	exon23	c.9116C>T	p.P3039L	NA-2	High	Weak/Null & Low	no aberration	0.97	0.03	Colombo	23451180
BRCA2	exon23	c.9116C>T	p.P3039L	NA-2	High	Weak/Null & Low	no aberration	0.97	0.03	Menendez	21735045
BRCA2	exon23	c.9116C>T	p.P3039L	NA-2	High	Weak/Null & Low	no aberration	0.97	0.03	Houdayer	22505045
BRCA2	exon23	c.9117G>A	p.P3039P	NA-2	High	Weak/Null & Low	exon 23 deletion	0.97	0.02	Colombo	23451180
BRCA2	exon23	c.9117G>A	p.P3039P	NA-2	High	Weak/Null & Low	51bp of exon 23 deleted; exon 23 deletion; exon 23&24 deletion	0.97	0.02	Acedo	22632462
BRCA2	exon23	c.9117G>A	p.P3039P	NA-2	High	Weak/Null & Low	exon 23 deletion	0.97	0.02	Bonatti	17011978
BRCA2	exon23	c.9117G>A	p.P3039P	NA-2	High	Weak/Null & Low	exon 23 deletion	0.97	0.02	Houdayer	22505045
BRCA2	exon23	c.9117G>A	p.P3039P	NA-2	High	Weak/Null & Low	exon 23 deletion (100%)	0.97	0.02	Acedo	25382762
BRCA2	exon23	c.9117+1G>A	NA-1	NA-2	High	NA-4	exon 23 deletion	0.97	NA-5	Acedo	22632462
BRCA2	exon23	c.9117+1G>T	NA-1	NA-2	High	NA-4	exon 23 deletion	0.97	NA-5	Santarosa	10534775
BRCA2	exon23	c.9117+1G>T	NA-1	NA-2	High	NA-4	exon 23 deletion	0.97	NA-5	Acedo	22632462
BRCA2	exon23	c.9117+2T>A	NA-1	NA-2	High	NA-4	exon 23 deletion	0.97	NA-5	Machackova	18489799
BRCA2	exon24	c.9256G>T	p.G3086*	NA-2	High	Weak/Null & Low	exon 24 deletion; 43bp of exon 24 deleted; exon 23&24 deletion	0.97	0.99	Acedo	22632462
BRCA2	exon24	c.9256+1G>A	NA-1	NA-2	High	NA-4	exon 24 deletion	0.97	NA-5	Claes	12759930
BRCA2	exon24	c.9256+1G>A	NA-1	NA-2	High	NA-4	exon 24 deletion; 43bp of exon 24 deleted; exon 23&24 deletion	0.97	NA-5	Acedo	22632462
BRCA2	exon24	c.9256+1G>A	NA-1	NA-2	High	NA-4	exon 24 deletion (74%); 43 bp of exon 24 deleted (26%)	0.97	NA-5	Acedo	25382762
BRCA2	exon25	c.9501+3A>T	NA-1	NA-2	Moderate	NA-4	exon 25 deletion	0.34	NA-5	Houdayer	22505045
BRCA2	exon25	c.9501+3A>T	NA-1	NA-2	Moderate	NA-4	exon 25 deletion	0.34	NA-5	Bonnet	18424508
BRCA2	exon25	c.9501+3A>T	NA-1	NA-2	Moderate	NA-4	exon 25 deletion	0.34	NA-5	Whiley	21394826
BRCA2	exon25	c.9501+3A>T	NA-1	NA-2	Moderate	NA-4	canonical transcript (87%); exon 25 skipping (13%)	0.34	NA-5	Acedo	25382762
BRCA2	exon25	c.9501+4A>G	NA-1	NA-2	Moderate	NA-4	no aberration	0.34	NA-5	Houdayer	22505045
BRCA2	exon25	c.9501+4A>G	NA-1	NA-2	Moderate	NA-4	no aberration	0.34	NA-5	Thery	21673748
Section 3. Most notable spliceogenicity prediction: De novo donor or else innocuous exonic variant
BRCA1	exon3	c.107C>A	p.S36Y	NA-2	NA-3	Weak/Null & Low	no aberration	0.02	0.29	Menendez	21735045
BRCA1	exon5	c.165G>A	p.K55K	NA-2	NA-3	Weak/Null & Low	exon 5 deletion	0.02	0.02	Sanz	20215541
BRCA1	exon5	c.190T>C	p.C64R	NA-2	NA-3	Moderate	exon 5 deletion	0.3	0.81	Willems	19287957
BRCA1	exon5	c.190T>C	p.C64R	NA-2	NA-3	Moderate	22bp of exon 5 3' end deleted	0.3	0.81	Caleca	24516540
BRCA1	exon5	c.190T>G	p.C64G	NA-2	NA-3	Increased	22bp of exon 5 deleted	0.64	0.81	Yang	12915465
BRCA1	exon5	c.199G>T	p.D67Y	NA-2	NA-3	Weak/Null & Low	no aberration	0.02	0.03	Thery	21673748
BRCA1	exon6	c.248T>G	p.V83G	NA-2	NA-3	Weak/Null & Low	no aberration	0.02	0.03	Menendez	21735045
BRCA1	exon9	c.552T>C	p.S184S	NA-2	NA-3	Weak/Null & Low	no aberration	0.02	0.02	Thery	21673748
BRCA1	exon9	c.557C>A	p.S186Y	NA-2	NA-3	Weak/Null & Low	exon 9&10 deletion upregulation	0.02	0.02	Thery	21673748
BRCA1	exon11	c.692C>T	p.T231M	NA-2	NA-3	Weak/Null & Low	no aberration	0.02	0.02	Brandao	21638052
BRCA1	exon11	c.693G>T	p.T231T	NA-2	NA-3	Weak/Null & Low	no aberration	0.02	0.02	Brandao	21638052
BRCA1	exon11	c.736T>G	p.L246V	NA-2	NA-3	Weak/Null & Low	exon 11 deletion	0.02	0.02	Sharp	15300854
BRCA1	exon11	c.736T>G	p.L246V	NA-2	NA-3	Weak/Null & Low	no aberration	0.02	0.02	Anczukow	18273839
BRCA1	exon11	c.755G>A	p.R252H	NA-2	NA-3	Weak/Null & Low	no aberration	0.02	0.02	Anczukow	18273839
BRCA1	exon11	c.836A>C	p.H279P	NA-2	NA-3	Weak/Null & Low	no aberration	0.02	0.02	Anczukow	18273839
BRCA1	exon11	c.854A>G	p.H285R	NA-2	NA-3	Weak/Null & Low	no aberration	0.02	0.02	Anczukow	18273839
BRCA1	exon11	c.935G>C	p.G312A	NA-2	NA-3	Weak/Null & Low	no aberration	0.02	0.02	Anczukow	18273839
BRCA1	exon11	c.946A>G	p.S316G	NA-2	NA-3	Weak/Null & Low	no aberration	0.02	0.02	Anczukow	18273839
BRCA1	exon11	c.981A>G	p.T327T	NA-2	NA-3	Weak/Null & Low	no aberration	0.02	0.02	Anczukow	18273839
BRCA1	exon11	c.995G>A	p.R332Q	NA-2	NA-3	Weak/Null & Low	no aberration	0.02	0.02	Anczukow	18273839
BRCA1	exon11	c.1001C>T	p.P334L	NA-2	NA-3	Weak/Null & Low	no aberration	0.02	0.02	Anczukow	18273839
BRCA1	exon11	c.1021G>A	p.D341N	NA-2	NA-3	Increased	no aberration	0.64	0.02	Anczukow	18273839
BRCA1	exon11	c.1065G>A	p.K355K	NA-2	NA-3	Weak/Null & Low	no aberration	0.02	0.02	Anczukow	18273839
BRCA1	exon11	c.1067A>G	p.Q356R	NA-2	NA-3	Weak/Null & Low	no aberration	0.02	0.02	Anczukow	18273839
BRCA1	exon11	c.1107T>G	p.D369E	NA-2	NA-3	Weak/Null & Low	no aberration	0.02	0.02	Anczukow	18273839
BRCA1	exon11	c.1137T>G	p.I379M	NA-2	NA-3	Weak/Null & Low	no aberration	0.02	0.02	Anczukow	18273839
BRCA1	exon11	c.1146T>C	p.V382V	NA-2	NA-3	Weak/Null & Low	no aberration	0.02	0.02	Anczukow	18273839
BRCA1	exon11	c.1159T>A	p.S387T	NA-2	NA-3	Weak/Null & Low	no aberration	0.02	0.02	Anczukow	18273839
BRCA1	exon11	c.1244T>C	p.V415A	NA-2	NA-3	Weak/Null & Low	no aberration	0.02	0.02	Anczukow	18273839
BRCA1	exon11	c.1250A>G	p.N417S	NA-2	NA-3	Weak/Null & Low	no aberration	0.02	0.02	Anczukow	18273839
BRCA1	exon11	c.1263A>C	p.E421D	NA-2	NA-3	Weak/Null & Low	no aberration	0.02	0.02	Anczukow	18273839
BRCA1	exon11	c.1384G>A	p.G462R	NA-2	NA-3	Weak/Null & Low	no aberration	0.02	0.02	Anczukow	18273839
BRCA1	exon11	c.1390A>G	p.T464A	NA-2	NA-3	Weak/Null & Low	no aberration	0.02	0.02	Anczukow	18273839
BRCA1	exon11	c.1427A>G	p.H476R	NA-2	NA-3	Weak/Null & Low	no aberration	0.02	0.02	Anczukow	18273839
BRCA1	exon11	c.1456T>C	p.F486L	NA-2	NA-3	Weak/Null & Low	no aberration	0.02	0.02	Anczukow	18273839
BRCA1	exon11	c.1486C>T	p.R496C	NA-2	NA-3	Weak/Null & Low	no aberration	0.02	0.02	Anczukow	18273839
BRCA1	exon11	c.1487G>A	p.R496H	NA-2	NA-3	Weak/Null & Low	no aberration	0.02	0.02	Anczukow	18273839
BRCA1	exon11	c.1534C>G	p.L512V	NA-2	NA-3	Weak/Null & Low	no aberration	0.02	0.02	Anczukow	18273839
BRCA1	exon11	c.1562C>T	p.A521V	NA-2	NA-3	Weak/Null & Low	no aberration	0.02	0.02	Anczukow	18273839
BRCA1	exon11	c.1571C>T	p.A524V	NA-2	NA-3	Weak/Null & Low	no aberration	0.02	0.02	Anczukow	18273839
BRCA1	exon11	c.1601A>G	p.Q534R	NA-2	NA-3	Weak/Null & Low	no aberration	0.02	0.02	Anczukow	18273839
BRCA1	exon11	c.1631A>C	p.Q544P	NA-2	NA-3	Weak/Null & Low	no aberration	0.02	0.02	Anczukow	18273839
BRCA1	exon11	c.1648A>C	p.N550H	NA-2	NA-3	Weak/Null & Low	no aberration	0.02	0.02	Anczukow	18273839
BRCA1	exon11	c.1723G>A	p.E575K	NA-2	NA-3	Weak/Null & Low	no aberration	0.02	0.02	Anczukow	18273839
BRCA1	exon11	c.1771A>C	p.I591L	NA-2	NA-3	Weak/Null & Low	no aberration	0.02	0.02	Anczukow	18273839
BRCA1	exon11	c.1781T>C	p.M594T	NA-2	NA-3	Weak/Null & Low	no aberration	0.02	0.02	Anczukow	18273839
BRCA1	exon11	c.1799T>C	p.I600T	NA-2	NA-3	Weak/Null & Low	no aberration	0.02	0.02	Anczukow	18273839
BRCA1	exon11	c.1865C>T	p.A622V	NA-2	NA-3	Weak/Null & Low	no aberration	0.02	0.02	Anczukow	18273839
BRCA1	exon11	c.1866G>A	p.A622A	NA-2	NA-3	Weak/Null & Low	no aberration	0.02	0.02	Anczukow	18273839
BRCA1	exon11	c.1877T>G	p.V626G	NA-2	NA-3	Weak/Null & Low	no aberration	0.02	0.02	Anczukow	18273839
BRCA1	exon11	c.1878A>G	p.V626V	NA-2	NA-3	Moderate	no aberration	0.3	0.02	Anczukow	18273839
BRCA1	exon11	c.1884T>G	p.S628R	NA-2	NA-3	Weak/Null & Low	no aberration	0.02	0.02	Anczukow	18273839
BRCA1	exon11	c.1911T>C	p.T637T	NA-2	NA-3	Weak/Null & Low	no aberration	0.02	0.02	Anczukow	18273839
BRCA1	exon11	c.1927A>G	p.S643G	NA-2	NA-3	Weak/Null & Low	no aberration	0.02	0.02	Anczukow	18273839
BRCA1	exon11	c.1934C>A	p.S645Y	NA-2	NA-3	Weak/Null & Low	no aberration	0.02	0.02	Anczukow	18273839
BRCA1	exon11	c.1959A>C	p.K653N	NA-2	NA-3	Weak/Null & Low	no aberration	0.02	0.02	Anczukow	18273839
BRCA1	exon11	c.1971A>G	p.Q657Q	NA-2	NA-3	Weak/Null & Low	no aberration	0.02	0.02	Anczukow	18273839
BRCA1	exon11	c.2069A>G	p.K690R	NA-2	NA-3	Weak/Null & Low	no aberration	0.02	0.02	Anczukow	18273839
BRCA1	exon11	c.2077G>A	p.D693N	NA-2	NA-3	Weak/Null & Low	no aberration	0.02	0.02	Anczukow	18273839
BRCA1	exon11	c.2082C>T	p.S694S	NA-2	NA-3	Weak/Null & Low	no aberration	0.02	0.02	Anczukow	18273839
BRCA1	exon11	c.2083G>T	p.D695Y	NA-2	NA-3	Weak/Null & Low	no aberration	0.02	0.02	Anczukow	18273839
BRCA1	exon11	c.2123C>G	p.S708C	NA-2	NA-3	Weak/Null & Low	no aberration	0.02	0.02	Anczukow	18273839
BRCA1	exon11	c.2167A>G	p.N723D	NA-2	NA-3	Weak/Null & Low	no aberration	0.02	0.02	Anczukow	18273839
BRCA1	exon11	c.2276A>G	p.Q759R	NA-2	NA-3	Weak/Null & Low	no aberration	0.02	0.02	Anczukow	18273839
BRCA1	exon11	c.2311T>C	p.L771L	NA-2	NA-3	Moderate	no aberration	0.3	0.02	Anczukow	18273839
BRCA1	exon11	c.2315T>C	p.V772A	NA-2	NA-3	Weak/Null & Low	no aberration	0.02	0.02	Anczukow	18273839
BRCA1	exon11	c.2428A>T	p.N810Y	NA-2	NA-3	Weak/Null & Low	no aberration	0.02	0.02	Anczukow	18273839
BRCA1	exon11	c.2488A>G	p.K830E	NA-2	NA-3	Weak/Null & Low	no aberration	0.02	0.02	Anczukow	18273839
BRCA1	exon11	c.2498T>G	p.L833W	NA-2	NA-3	Weak/Null & Low	no aberration	0.02	0.02	Anczukow	18273839
BRCA1	exon11	c.2503C>T	p.H835Y	NA-2	NA-3	Weak/Null & Low	no aberration	0.02	0.02	Anczukow	18273839
BRCA1	exon11	c.2521C>T	p.R841W	NA-2	NA-3	Weak/Null & Low	no aberration	0.02	0.02	Anczukow	18273839
BRCA1	exon11	c.2522G>A	p.R841Q	NA-2	NA-3	Weak/Null & Low	no aberration	0.02	0.02	Anczukow	18273839
BRCA1	exon11	c.2566T>C	p.Y856H	NA-2	NA-3	Weak/Null & Low	no aberration	0.02	0.02	Anczukow	18273839
BRCA1	exon11	c.2584A>G	p.K862E	NA-2	NA-3	Weak/Null & Low	no aberration	0.02	0.02	Anczukow	18273839
BRCA1	exon11	c.2596C>T	p.R866C	NA-2	NA-3	Weak/Null & Low	no aberration	0.02	0.02	Anczukow	18273839
BRCA1	exon11	c.2597G>A	p.R866H	NA-2	NA-3	Weak/Null & Low	no aberration	0.02	0.02	Anczukow	18273839
BRCA1	exon11	c.2612C>T	p.P871L	NA-2	NA-3	Weak/Null & Low	no aberration	0.02	0.02	Anczukow	18273839
BRCA1	exon11	c.2620A>C	p.N874H	NA-2	NA-3	Weak/Null & Low	no aberration	0.02	0.02	Anczukow	18273839
BRCA1	exon11	c.2733A>G	p.G911G	NA-2	NA-3	Weak/Null & Low	no aberration	0.02	0.02	Anczukow	18273839
BRCA1	exon11	c.2783G>A	p.G928D	NA-2	NA-3	Weak/Null & Low	no aberration	0.02	0.02	Anczukow	18273839
BRCA1	exon11	c.2931A>G	p.P977P	NA-2	NA-3	Weak/Null & Low	no aberration	0.02	0.02	Anczukow	18273839
BRCA1	exon11	c.2935C>T	p.R979C	NA-2	NA-3	Weak/Null & Low	no aberration	0.02	0.02	Anczukow	18273839
BRCA1	exon11	c.3021A>G	p.S1007S	NA-2	NA-3	Weak/Null & Low	no aberration	0.02	0.02	Anczukow	18273839
BRCA1	exon11	c.3022A>G	p.M1008V	NA-2	NA-3	Weak/Null & Low	no aberration	0.02	0.02	Anczukow	18273839
BRCA1	exon11	c.3024G>A	p.M1008I	NA-2	NA-3	Weak/Null & Low	no aberration	0.02	0.02	Anczukow	18273839
BRCA1	exon11	c.3024G>T	p.M1008I	NA-2	NA-3	Weak/Null & Low	no aberration	0.02	0.02	Anczukow	18273839
BRCA1	exon11	c.3113A>G	p.E1038G	NA-2	NA-3	Weak/Null & Low	no aberration	0.02	0.02	Anczukow	18273839
BRCA1	exon11	c.3119G>A	p.S1040N	NA-2	NA-3	Weak/Null & Low	no aberration	0.02	0.02	Anczukow	18273839
BRCA1	exon11	c.3143G>A	p.G1048D	NA-2	NA-3	Weak/Null & Low	no aberration	0.02	0.02	Anczukow	18273839
BRCA1	exon11	c.3296C>T	p.P1099L	NA-2	NA-3	Weak/Null & Low	no aberration	0.02	0.02	Anczukow	18273839
BRCA1	exon11	c.3302G>A	p.S1101N	NA-2	NA-3	Weak/Null & Low	no aberration	0.02	0.02	Anczukow	18273839
BRCA1	exon11	c.3332A>C	p.Q1111P	NA-2	NA-3	Weak/Null & Low	no aberration	0.02	0.02	Anczukow	18273839
BRCA1	exon11	c.3359T>A	p.V1120D	NA-2	NA-3	Weak/Null & Low	no aberration	0.02	0.02	Anczukow	18273839
BRCA1	exon11	c.3418A>G	p.S1140G	NA-2	NA-3	Weak/Null & Low	no aberration	0.02	0.02	Anczukow	18273839
BRCA1	exon11	c.3548A>G	p.K1183R	NA-2	NA-3	Weak/Null & Low	no aberration	0.02	0.02	Anczukow	18273839
BRCA1	exon11	c.3579C>T	p.F1193F	NA-2	NA-3	Weak/Null & Low	no aberration	0.02	0.02	Anczukow	18273839
BRCA1	exon11	c.3600G>T	p.Q1200H	NA-2	NA-3	Weak/Null & Low	retention of intron 11	0.02	0.02	Anczukow	18273839
BRCA1	exon11	c.3608G>A	p.R1203Q	NA-2	NA-3	Weak/Null & Low	no aberration	0.02	0.02	Anczukow	18273839
BRCA1	exon11	c.3636A>G	p.S1212S	NA-2	NA-3	Weak/Null & Low	no aberration	0.02	0.02	Anczukow	18273839
BRCA1	exon11	c.3640G>A	p.E1214K	NA-2	NA-3	Weak/Null & Low	no aberration	0.02	0.02	Anczukow	18273839
BRCA1	exon11	c.3708T>G	p.N1236K	NA-2	NA-3	Weak/Null & Low	no aberration	0.02	0.02	Anczukow	18273839
BRCA1	exon11	c.3713C>T	p.P1238L	NA-2	NA-3	Weak/Null & Low	no aberration	0.02	0.02	Anczukow	18273839
BRCA1	exon11	c.3717T>A	p.S1239S	NA-2	NA-3	Weak/Null & Low	no aberration	0.02	0.02	Anczukow	18273839
BRCA1	exon11	c.3747C>T	p.T1249T	NA-2	NA-3	Weak/Null & Low	no aberration	0.02	0.02	Anczukow	18273839
BRCA1	exon11	c.3748G>A	p.E1250K	NA-2	NA-3	Weak/Null & Low	no aberration	0.02	0.02	Anczukow	18273839
BRCA1	exon11	c.3783A>G	p.L1261L	NA-2	NA-3	Weak/Null & Low	no aberration	0.02	0.02	Anczukow	18273839
BRCA1	exon11	c.3823A>G	p.I1275V	NA-2	NA-3	Increased	no aberration	0.64	0.02	Anczukow	18273839
BRCA1	exon11	c.3890C>T	p.S1297F	NA-2	NA-3	Weak/Null & Low	no aberration	0.02	0.02	Anczukow	18273839
BRCA1	exon11	c.3933C>A	p.N1311K	NA-2	NA-3	Weak/Null & Low	no aberration	0.02	0.02	Anczukow	18273839
BRCA1	exon11	c.3978T>C	p.H1326H	NA-2	NA-3	Weak/Null & Low	no aberration	0.02	0.02	Anczukow	18273839
BRCA1	exon11	c.4011C>T	p.D1337D	NA-2	NA-3	Weak/Null & Low	no aberration	0.02	0.02	Anczukow	18273839
BRCA1	exon11	c.4027G>C	p.D1343H	NA-2	NA-3	Weak/Null & Low	no aberration	0.02	0.02	Anczukow	18273839
BRCA1	exon11	c.4036G>A	p.E1346K	NA-2	NA-3	Weak/Null & Low	no aberration	0.02	0.02	Anczukow	18273839
BRCA1	exon11	c.4039A>G	p.R1347G	NA-2	NA-3	Weak/Null & Low	no aberration	0.02	0.02	Anczukow	18273839
BRCA1	exon11	c.4046C>G	p.T1349R	NA-2	NA-3	Weak/Null & Low	no aberration	0.02	0.02	Anczukow	18273839
BRCA1	exon11	c.4061A>G	p.N1354S	NA-2	NA-3	Weak/Null & Low	no aberration	0.02	0.02	Anczukow	18273839
BRCA1	exon11	c.4092C>G	p.N1364K	NA-2	NA-3	Weak/Null & Low	no aberration	0.02	0.02	Brandao	21638052
BRCA1	exon14	c.4379G>A + c.4392T>A	p.S1460N	NA-2	NA-3	Weak/Null & Low	exon 15 deletion	0.02	0.02	Sanz	20215541
BRCA1	exon15	c.4602G>A	p.V1534V	NA-2	NA-3	Weak/Null & Low	no aberration	0.02	0.02	Thery	21673748
BRCA1	exon16	c.4682C>T	p.T1561I	NA-2	NA-3	Weak/Null & Low	no aberration	0.02	0.02	Thery	21673748
BRCA1	exon16	c.4758G>T	p.E1586D	NA-2	NA-3	Weak/Null & Low	no aberration	0.02	0.02	Thery	21673748
BRCA1	exon16	c.4766G>A	p.R1589H	NA-2	NA-3	Weak/Null & Low	no aberration	0.02	0.02	Menendez	21735045
BRCA1	exon16	c.4868C>G	p.A1623G	NA-2	NA-3	Increased	119bp of exon 16 deleted	0.64	0.02	Walker	20513136
BRCA1	exon16	c.5078_5080delGCT	p.A1693del	NA-2	NA-3	Weak/Null & Low	exon 18 deletion	0.02	0.81	Campos	12955719
BRCA1	exon17	c.4991T>C	p.L1664P	NA-2	NA-3	Weak/Null & Low	no aberration	0.02	0.03	Whiley	24212087
BRCA1	exon17	c.4991T>C	p.L1664P	NA-2	NA-3	Weak/Null & Low	no aberration	0.02	0.03	Whiley	24212087
BRCA1	exon17	c.5054C>T	p.T1685I	NA-2	NA-3	Weak/Null & Low	no aberration	0.02	0.81	Walker	20513136
BRCA1	exon18	c.5080G>T	p.E1694*	NA-2	NA-3	Weak/Null & Low	exon 18 deletion	0.02	0.99	Mazoyer	9497265
BRCA1	exon18	c.5080G>T	p.E1694*	NA-2	NA-3	Weak/Null & Low	exon 18 deletion	0.02	0.99	Goina	18391021
BRCA1	exon18	c.5096G>A	p.R1699Q	NA-2	NA-3	Weak/Null & Low	no aberration	0.02	0.66	Trench	16489001
BRCA1	exon18	c.5117G>C	p.G1706A	NA-2	NA-3	Weak/Null & Low	no aberration	0.02	0.66	Campos	12955719
BRCA1	exon18	c.5123C>A	p.A1708E	NA-2	NA-3	Weak/Null & Low	exon 18 deletion	0.02	0.81	Sanz	20215541
BRCA1	exon18	c.5124G>A	p.A1708A	NA-2	NA-3	Weak/Null & Low	no aberration	0.02	0.02	Thery	21673748
BRCA1	exon18	c.5144G>A	p.S1715N	NA-2	NA-3	Weak/Null & Low	no aberration	0.02	0.66	Thery	21673748
BRCA1	exon23	c.5434C>G	p.P1812A	NA-2	NA-3	Weak/Null & Low	exon 23 deletion	0.02	0.03	Thery	21673748
BRCA1	exon23	c.5434C>G	p.P1812A	NA-2	NA-3	Weak/Null & Low	exon 23 deletion	0.02	0.03	Gaildrat	20522429
BRCA1	exon23	c.5453A>G	p.D1818G	NA-2	NA-3	Weak/Null & Low	exon 23 deletion	0.02	0.03	Rouleau	20875879
BRCA2	exon2	c.-11C>T	NA-1	NA-2	NA-3	Weak/Null & Low	no aberration	0.02	0.02	Houdayer	22505045
BRCA2	exon2	c.3G>A	p.M1I	NA-2	NA-3	Weak/Null & Low	no aberration	0.02	0.02	Thomassen	21769658
BRCA2	exon3	c.93G>T	p.W31C	NA-2	NA-3	Weak/Null & Low	exon 3 deletion	0.02	0.81	Sanz	20215541
BRCA2	exon3	c.145G>T	p.E49*	NA-2	NA-3	Weak/Null & Low	exon 3 deletion	0.02	0.99	Sanz	20215541
BRCA2	exon3	c.223G>C	p.A75P	NA-2	NA-3	Weak/Null & Low	no aberration	0.02	0.02	Thery	21673748
BRCA2	exon3	c.231T>G	p.T77T	NA-2	NA-3	Weak/Null & Low	exon 3 deletion	0.02	0.02	Thery	21673748
BRCA2	exon5	c.439C>T	p.Q147*	NA-2	NA-3	Weak/Null & Low	exon 5 deletion	0.02	0.99	Sanz	20215541
BRCA2	exon5	c.440A>G	p.Q147R	NA-2	NA-3	Weak/Null & Low	no aberration	0.02	0.02	Whiley	24212087
BRCA2	exon5	c.440A>G	p.Q147R	NA-2	NA-3	Weak/Null & Low	no aberration	0.02	0.02	Whiley	24212087
BRCA2	exon5	c.445A>G	p.T149A	NA-2	NA-3	Weak/Null & Low	no aberration	0.02	0.02	Sharp	15300854
BRCA2	exon5	c.455C>A	p.T152K	NA-2	NA-3	Weak/Null & Low	Partial exon 5 deletion	0.02	0.02	Sanz	20215541
BRCA2	exon5	c.467A>G	p.D156G	NA-2	NA-3	Increased	9bp of exon 5 deleted	0.64	0.02	Sanz	20215541
BRCA2	exon7	c.518G>T	p.G173V	Improved	NA-3	Increased	no aberration	0.64	0.02	Di Giacomo	23983145
BRCA2	exon7	c.518G>T	p.G173V	Improved	NA-3	Increased	exon 7 deletion	0.64	0.02	Sanz	20215541
BRCA2	exon7	c.520C>T	p.R174C	NA-2	NA-3	Weak/Null & Low	exon 7 deletion	0.02	0.02	Di Giacomo	23983145
BRCA2	exon7	c.520C>T	p.R174C	NA-2	NA-3	Weak/Null & Low	exon 7 deletion	0.02	0.02	Thery	21673748
BRCA2	exon7	c.521G>A	p.R174H	NA-2	NA-3	Weak/Null & Low	exon 7 deletion	0.02	0.02	Di Giacomo	23983145
BRCA2	exon7	c.522T>G	p.R174R	NA-2	NA-3	Weak/Null & Low	no aberration	0.02	0.02	Di Giacomo	23983145
BRCA2	exon7	c.522T>G	p.R174R	NA-2	NA-3	Weak/Null & Low	no aberration	0.02	0.02	Gaildrat	22962691
BRCA2	exon7	c.532A>C	p.K178Q	NA-2	NA-3	Weak/Null & Low	no aberration	0.02	0.02	Di Giacomo	23983145
BRCA2	exon7	c.534A>G	p.K178K	NA-2	NA-3	Weak/Null & Low	no aberration	0.02	0.02	Di Giacomo	23983145
BRCA2	exon7	c.539T>C	p.I180T	NA-2	NA-3	Weak/Null & Low	no aberration	0.02	0.02	Di Giacomo	23983145
BRCA2	exon7	c.549T>C	p.S183S	NA-2	NA-3	Weak/Null & Low	no aberration	0.02	0.02	Di Giacomo	23983145
BRCA2	exon7	c.551T>C	p.L184P	NA-2	NA-3	Weak/Null & Low	no aberration	0.02	0.02	Di Giacomo	23983145
BRCA2	exon7	c.559G>A	p.E187K	NA-2	NA-3	Weak/Null & Low	exon 7 deletion	0.02	0.02	Di Giacomo	23983145
BRCA2	exon7	c.572A>G	p.D191G	NA-2	NA-3	Increased	60bp of exon 7 deleted	0.64	0.02	Gaildrat	22962691
BRCA2	exon7	c.572A>T	p.D191V	NA-2	NA-3	Weak/Null & Low	exon 7 deletion	0.02	0.02	Di Giacomo	23983145
BRCA2	exon7	c.573T>C	p.D191D	NA-2	NA-3	Weak/Null & Low	no aberration	0.02	0.02	Di Giacomo	23983145
BRCA2	exon7	c.575T>C	p.M192T	NA-2	NA-3	Weak/Null & Low	no aberration	0.02	0.02	Di Giacomo	23983145
BRCA2	exon7	c.581G>A	p.W194*	NA-2	NA-3	Weak/Null & Low	exon 7 deletion	0.02	0.99	Di Giacomo	23983145
BRCA2	exon7	c.582G>A	p.W194*	NA-2	NA-3	Weak/Null & Low	no aberration	0.02	0.99	Di Giacomo	23983145
BRCA2	exon7	c.587G>A	p.S196N	NA-2	NA-3	Weak/Null & Low	exon 7 deletion	0.02	0.02	Di Giacomo	23983145
BRCA2	exon7	c.587G>A	p.S196N	NA-2	NA-3	Weak/Null & Low	exon 7 deletion	0.02	0.02	Gaildrat	22962691
BRCA2	exon7	c.587G>T	p.S196I	NA-2	NA-3	Weak/Null & Low	exon 7 deletion	0.02	0.02	Di Giacomo	23983145
BRCA2	exon7	c.599C>A	p.T200K	NA-2	NA-3	Weak/Null & Low	exon 7 deletion	0.02	0.02	Di Giacomo	23983145
BRCA2	exon7	c.599C>T	p.T200I	NA-2	NA-3	Weak/Null & Low	exon 7 deletion	0.02	0.02	Di Giacomo	23983145
BRCA2	exon7	c.602C>G	p.P201R	NA-2	NA-3	Weak/Null & Low	no aberration	0.02	0.02	Di Giacomo	23983145
BRCA2	exon7	c.617C>G	p.S206C	NA-2	NA-3	Weak/Null & Low	exon 7 deletion	0.02	0.02	Di Giacomo	23983145
BRCA2	exon7	c.617C>G	p.S206C	NA-2	NA-3	Weak/Null & Low	exon 7 deletion	0.02	0.02	Gaildrat	22962691
BRCA2	exon7	c.619A>G	p.T207A	NA-2	NA-3	Weak/Null & Low	no aberration	0.02	0.02	Di Giacomo	23983145
BRCA2	exon7	c.620C>T	p.T207I	NA-2	NA-3	Weak/Null & Low	exon 7 deletion	0.02	0.02	Di Giacomo	23983145
BRCA2	exon7	c.623T>G	p.V208G	NA-2	NA-3	Weak/Null & Low	no aberration	0.02	0.02	Di Giacomo	23983145
BRCA2	exon7	c.625C>T	p.L209F	NA-2	NA-3	Weak/Null & Low	no aberration	0.02	0.02	Di Giacomo	23983145
BRCA2	exon7	c.625C>T	p.L209F	NA-2	NA-3	Weak/Null & Low	no aberration	0.02	0.02	Gaildrat	22962691
BRCA2	exon7	c.627C>A	p.L209L	NA-2	NA-3	Weak/Null & Low	no aberration	0.02	0.02	Di Giacomo	23983145
BRCA2	exon7	c.627C>T	p.L209L	NA-2	NA-3	Weak/Null & Low	no aberration	0.02	0.02	Di Giacomo	23983145
BRCA2	exon8	c.673A>G	p.T225A	NA-2	NA-3	Weak/Null & Low	no aberration	0.02	0.02	Sharp	15300854
BRCA2	exon10	c.992A>T	p.K331I	NA-2	NA-3	Weak/Null & Low	no aberration	0.02	0.02	Thomassen	21769658
BRCA2	exon10	c.1096T>G	p.L366V	NA-2	NA-3	Weak/Null & Low	no aberration	0.02	0.02	Thomassen	21769658
BRCA2	exon10	c.1114A>C	p.N372H	NA-2	NA-3	Weak/Null & Low	no aberration	0.02	0.02	de Garibay	24123850
BRCA2	exon10	c.1395A>C	p.V465V	NA-2	NA-3	Weak/Null & Low	no aberration	0.02	0.02	Thery	21673748
BRCA2	exon10	c.1514T>C	p.I505T	NA-2	NA-3	Weak/Null & Low	no aberration	0.02	0.02	Whiley	24212087
BRCA2	exon10	c.1514T>C	p.I505T	NA-2	NA-3	Weak/Null & Low	no aberration	0.02	0.02	Whiley	24212087
BRCA2	exon10	c.1763A>G	p.N588S	NA-2	NA-3	Increased	147bp of exon 10 deleted	0.64	0.02	Sanz	20215541
BRCA2	exon10	c.1788T>C	p.D596D	NA-2	NA-3	Weak/Null & Low	no aberration	0.02	0.02	Thomassen	21769658
BRCA2	exon11	c.3156A>C	p.A1052A	NA-2	NA-3	Weak/Null & Low	no aberration	0.02	0.02	Thomassen	21769658
BRCA2	exon11	c.5987C>G	p.A1996G	NA-2	NA-3	Weak/Null & Low	exon 12&13 deletion	0.02	0.02	Caux-Mouncoutier	19471317
BRCA2	exon11	c.6825G>A	p.E2275E	NA-2	NA-3	Weak/Null & Low	no aberration	0.02	0.02	de Garibay	24123850
BRCA2	exon12	c.6853A>G	p.I2285V	NA-2	NA-3	Weak/Null & Low	exon 12 deletion	0.02	0.02	Li	19795481
BRCA2	exon12	c.6928A>C	p.T2310P	NA-2	NA-3	Weak/Null & Low	no aberration	0.02	0.02	de Garibay	24123850
BRCA2	exon13	c.6943A>G	p.I2315V	NA-2	NA-3	Weak/Null & Low	no aberration	0.02	0.02	Brandao	21638052
BRCA2	exon14	c.7336A>G	p.K2446E	NA-2	NA-3	Weak/Null & Low	no aberration	0.02	0.03	Walker	20513136
BRCA2	exon15	c.7447A>G	p.S2483G	NA-2	NA-3	Weak/Null & Low	no aberration	0.02	0.03	Menendez	21735045
BRCA2	exon15	c.7463G>A	p.R2488K	NA-2	NA-3	Weak/Null & Low	no aberration	0.02	0.03	Thery	21673748
BRCA2	exon15	c.7469T>C	p.I2490T	NA-2	NA-3	Weak/Null & Low	no aberration	0.02	0.03	de Garibay	24123850
BRCA2	exon15	c.7480C>T	p.R2494*	NA-2	NA-3	Weak/Null & Low	no aberration	0.02	0.99	Menendez	21735045
BRCA2	exon15	c.7521A>G	p.P2507P	NA-2	NA-3	Weak/Null & Low	no aberration	0.02	0.02	Whiley	24212087
BRCA2	exon15	c.7521A>G	p.P2507P	NA-2	NA-3	Weak/Null & Low	no aberration	0.02	0.02	Whiley	24212087
BRCA2	exon15	c.7544C>T	p.T2515I	NA-2	NA-3	Weak/Null & Low	no aberration	0.02	0.03	Campos	12955719
BRCA2	exon16	c.7626G>A	p.T2542T	NA-2	NA-3	Weak/Null & Low	no aberration	0.02	0.02	de Garibay	24123850
BRCA2	exon16	c.7633G>A	p.V2545I	NA-2	NA-3	Weak/Null & Low	no aberration	0.02	0.03	Menendez	21735045
BRCA2	exon16	c.7683G>A	p.Q2561Q	NA-2	NA-3	Weak/Null & Low	no aberration	0.02	0.02	Thery	21673748
BRCA2	exon16	c.7796A>G	p.E2599G	NA-2	NA-3	Weak/Null & Low	no aberration	0.02	0.81	de Garibay	24123850
BRCA2	exon17	c.7828G>A	p.V2610M	NA-2	NA-3	Increased	no aberration	0.64	0.29	Whiley	24212087
BRCA2	exon17	c.7828G>A	p.V2610M	NA-2	NA-3	Increased	no aberration	0.64	0.29	Whiley	24212087
BRCA2	exon17	c.7928C>G	p.A2643G	NA-2	NA-3	Increased	no aberration	0.64	0.03	Thery	21673748
BRCA2	exon17	c.7971A>G	p.K2657K	NA-2	NA-3	Weak/Null & Low	no aberration	0.02	0.02	Thery	21673748
BRCA2	exon18	c.7988A>T	p.E2663V	NA-2	NA-3	Moderate	exon 18 deletion upregulation; exon 17&18 deletion upregulation	0.3	0.81	Walker	20513136
BRCA2	exon18	c.7988A>T	p.E2663V	NA-2	NA-3	Moderate	exon 18 deletion	0.3	0.81	Farrugia	18451181
BRCA2	exon18	c.7992T>A	p.I2664I	NA-2	NA-3	Weak/Null & Low	exon 16 deletion	0.02	0.02	Thery	21673748
BRCA2	exon18	c.8023A>G	p.I2675V	NA-2	NA-3	Increased	309bp of exon 18 deleted	0.64	0.29	Bonnet	18424508
BRCA2	exon18	c.8035G>T	p.D2679Y	NA-2	NA-3	Increased	298bp of exon 18 deleted	0.64	0.81	Sanz	20215541
BRCA2	exon18	c.8149G>T	p.A2717S	NA-2	NA-3	Weak/Null & Low	no aberration	0.02	0.03	de Garibay	24123850
BRCA2	exon18	c.8162T>G	p.L2721R	NA-2	NA-3	Weak/Null & Low	no aberration	0.02	0.66	Bonnet	18424508
BRCA2	exon18	c.8165C>G	p.T2722R	NA-2	NA-3	Weak/Null & Low	exon 18 deletion	0.02	0.81	Fackenthal	12145750
BRCA2	exon18	c.8168A>C	p.D2723A	NA-2	NA-3	Weak/Null & Low	no aberration	0.02	0.81	Farrugia	18451181
BRCA2	exon18	c.8168A>G	p.D2723G	NA-2	NA-3	Increased	164bp of exon 18 deleted	0.64	0.81	Thery	21673748
BRCA2	exon18	c.8168A>G	p.D2723G	NA-2	NA-3	Increased	163bp of exon 18 deleted	0.64	0.81	Walker	20513136
BRCA2	exon18	c.8308G>A	p.A2770T	NA-2	NA-3	Weak/Null & Low	no aberration	0.02	0.03	Whiley	20507642
BRCA2	exon18	c.8324T>G	p.M2775R	NA-2	NA-3	Weak/Null & Low	no aberration	0.02	0.03	Thery	21673748
BRCA2	exon19	c.8350C>T	p.R2784W	NA-2	NA-3	Weak/Null & Low	no aberration	0.02	0.81	Brandao	21638052
BRCA2	exon19	c.8378G>A	p.G2793E	NA-2	NA-3	Weak/Null & Low	exon 19 deletion	0.02	0.81	Acedo	22632462
BRCA2	exon19	c.8421G>T	p.S2807S	NA-2	NA-3	Weak/Null & Low	no aberration	0.02	0.02	Thomassen	21769658
BRCA2	exon19	c.8460A>C	p.V2820V	NA-2	NA-3	Weak/Null & Low	no aberration	0.02	0.02	Thery	21673748
BRCA2	exon20	c.8503T>C	p.S2835P	NA-2	NA-3	Weak/Null & Low	no aberration	0.02	0.03	de Garibay	24123850
BRCA2	exon20	c.8524C>T	p.R2842C	NA-2	NA-3	Weak/Null & Low	no aberration	0.02	0.81	de Garibay	24123850
BRCA2	exon20	c.8592C>T	p.A2864A	NA-2	NA-3	Weak/Null & Low	no aberration	0.02	0.02	de Garibay	24123850
BRCA2	exon21	c.8662C>T	p.R2888C	NA-2	NA-3	Weak/Null & Low	no aberration	0.02	0.03	Thery	21673748
BRCA2	exon21	c.8734G>A	p.A2912T	NA-2	NA-3	Weak/Null & Low	no aberration	0.02	0.03	Whiley	24212087
BRCA2	exon21	c.8734G>A	p.A2912T	NA-2	NA-3	Weak/Null & Low	no aberration	0.02	0.03	Whiley	24212087
BRCA2	exon22	c.8839G>A	p.E2947K	NA-2	NA-3	Weak/Null & Low	no aberration	0.02	0.03	Walker	20513136
BRCA2	exon22	c.8850G>T	p.K2950N	NA-2	NA-3	Weak/Null & Low	no aberration	0.02	0.66	de Garibay	24123850
BRCA2	exon22	c.8851G>A	p.A2951T	NA-2	NA-3	Weak/Null & Low	no aberration	0.02	0.03	de Garibay	24123850
BRCA2	exon23	c.8962A>G	p.S2988G	NA-2	NA-3	Weak/Null & Low	no aberration	0.02	0.03	Whiley	20507642
BRCA2	exon23	c.8963G>A	p.S2988N	NA-2	NA-3	Weak/Null & Low	no aberration	0.02	0.03	Thery	21673748
BRCA2	exon23	c.8969G>A	p.W2990*	NA-2	NA-3	Weak/Null & Low	51bp of exon 23 deleted	0.02	0.99	Acedo	22632462
BRCA2	exon23	c.8972G>A	p.R2991H	NA-2	NA-3	Weak/Null & Low	no aberration	0.02	0.29	Whiley	20507642
BRCA2	exon23	c.9004G>A	p.E3002K	NA-2	NA-3	Weak/Null & Low	no aberration	0.02	0.66	de Garibay	24123850
BRCA2	exon23	c.9006A>T	p.E3002D	NA-2	NA-3	Weak/Null & Low	51bp of exon 23 deleted	0.02	0.66	Acedo	22632462
BRCA2	exon23	c.9038C>T	p.T3013I	NA-2	NA-3	Weak/Null & Low	no aberration	0.02	0.03	de Garibay	24123850
BRCA2	exon23	c.9076C>T	p.Q3026*	NA-2	NA-3	Weak/Null & Low	exon 23 deletion; exon 23&24 deletion	0.02	0.99	Acedo	22632462
BRCA2	exon23	c.9087G>A	p.A3029A	NA-2	NA-3	Weak/Null & Low	no aberration	0.02	0.02	Thery	21673748
BRCA2	exon23	c.9104A>C	p.Y3035S	NA-2	NA-3	Weak/Null & Low	no aberration	0.02	0.66	Thery	21673748
BRCA2	exon24	c.9154C>T	p.R3052W	NA-2	NA-3	Weak/Null & Low	no aberration	0.02	0.81	Walker	20513136
BRCA2	exon24	c.9172A>G	p.S3058G	NA-2	NA-3	Weak/Null & Low	no aberration	0.02	0.03	Whiley	20507642
BRCA2	exon24	c.9213G>T	p.E3071D	NA-2	NA-3	Weak/Null & Low	no aberration	0.02	0.66	Whiley	20507642
BRCA2	exon24	c.9234C>T	p.V3078V	NA-2	NA-3	Weak/Null & Low	Partial exon 24 deletion	0.02	0.02	Sanz	20215541
BRCA2	exon26	c.9552G>C	p.L3184L	NA-2	NA-3	Weak/Null & Low	no aberration	0.02	0.02	Thery	21673748
BRCA2	exon26	c.9698G>T	p.C3233F	NA-2	NA-3	Weak/Null & Low	no aberration: canonical transcript (95%); 424bp of exon 27 deleted (4%); 62 bp of exon 27 deleted (<1%)	0.02	0.02	Acedo	25382762
BRCA2	exon27	c.9976A>T	p.K3326*	NA-2	NA-3	Weak/Null & Low	no aberration	0.02	NA	de Garibay	24123850
