# Supplementary material for: Adding In Silico Assessment of Potential Splice Aberration to the Integrated Evaluation of BRCA Gene Unclassified Variants
Source: Hum Mutat. 2016 Apr 15;37(7):627–39. doi: 10.1002/humu.22973 (PMC4907813; doi:10.1002/humu.22973)
Supplement: Supplementary file 2 — Table S2 [file HUMU-37-627-s002.xlsx]

## Sheet: DND_aberration_severity
Supp. Table S2. Exonic BRCA1 and BRCA2 sequence variants that do NOT damage a reference splice junction, are in the Weak/Null & Low de novo donor categoy, yet ARE reported to cause a splice aberration
Gene	Exon	Sequence Variant Designation:		De novo Donor Class	Splice Assay Result	Prior Probability of Pathogenicity		First Author	PMID	Allelic Aberration	Other comments
		HGVS Nucleotide	pseudo HGVS aa			Splicing Effect	Coding Effect			(% or categorical)
BRCA1	exon5	c.165G>A	p.K55K	Weak/Null & Low	exon 5 deletion	0.02	0.02	Sanz	20215541	majority	In-frame, key domain deletion. Artificial variant
BRCA1	exon9	c.557C>A	p.S186Y	Weak/Null & Low	increased levels of exon 9&10 deletion	0.02	0.02	Thery	21673748	minority	BRCA1 delta 9,10 is a non-pathogenic in-frame deletion
BRCA1	exon11	c.736T>G	p.L246V	Weak/Null & Low	exon 11 deletion	0.02	0.02	Sharp	15300854	No interpretable cDNA result demonstrating an alternate transcript!
BRCA1	exon11	c.3600G>T	p.Q1200H	Weak/Null & Low	retention of intron 11	0.02	0.02	Anczukow	18273839	minority	Retention of intron would introduce nonsense mutations
BRCA1	exon14	c.4379G>A + c.4392T>A	p.S1460N	Weak/Null & Low	exon 15 deletion	0.02	0.02	Sanz	20215541	equal	Should cause a frameshift
BRCA1	exon16	c.5078_5080delGCT	p.A1693del	Weak/Null & Low	exon 18 deletion	0.02	0.81	Campos	12955719	Experiment did not show lack of contribution to reference transcript
BRCA1	exon18	c.5080G>T	p.E1694*	Weak/Null & Low	exon 18 deletion	0.02	0.99	Goina	18391021	0.8	In-frame, key domain deletion. Nonsense transcript subject to NMD: not clear whether NMD was blocked
BRCA1	exon18	c.5080G>T	p.E1694*	Weak/Null & Low	exon 18 deletion	0.02	0.99	Mazoyer	9497265	No indication that RT-PCR from patient sample used cycloheximide; consequently, do not know contri-bution of nonsense bearing allele to reference transcript.
BRCA1	exon18	c.5123C>A	p.A1708E	Weak/Null & Low	exon 18 deletion	0.02	0.81	Sanz	20215541	minority	In-frame, key domain deletion
BRCA1	exon23	c.5434C>G	p.P1812A	Weak/Null & Low	exon 23 deletion	0.02	0.03	Gaildrat	20522429	0.75	Should cause a frameshift
BRCA1	exon23	c.5434C>G	p.P1812A	Weak/Null & Low	exon 23 deletion	0.02	0.03	Thery	21673748	majority	Should cause a frameshift
BRCA1	exon23	c.5453A>G	p.D1818G	Weak/Null & Low	exon 23 deletion	0.02	0.03	Rouleau	20875879	majority	Should cause a frameshift. Singleton paper w/o controls
BRCA2	exon3	c.93G>T	p.W31C	Weak/Null & Low	exon 3 deletion	0.02	0.81	Sanz	20215541	majority	In-frame deletion: is damage to the PALB2 interaction domain pathogenic?
BRCA2	exon3	c.145G>T	p.E49*	Weak/Null & Low	exon 3 deletion	0.02	0.99	Sanz	20215541	majority	In-frame deletion: is damage to the PALB2 interaction domain pathogenic?
BRCA2	exon3	c.231T>G	p.T77T	Weak/Null & Low	exon 3 deletion	0.02	0.02	Thery	21673748	minority	In-frame deletion: is damage to the PALB2 interaction domain pathogenic?
BRCA2	exon5	c.439C>T	p.Q147*	Weak/Null & Low	exon 5 deletion	0.02	0.99	Sanz	20215541	minority	Should cause a frameshift. Artificial variant
BRCA2	exon5	c.455C>A	p.T152K	Weak/Null & Low	Partial exon 5 deletion	0.02	0.02	Sanz	20215541	minority	Should cause a frameshift
BRCA2	exon7	c.520C>T	p.R174C	Weak/Null & Low	exon 7 deletion	0.02	0.02	Gaildrat	22962691	0.66	Should cause a frameshift
BRCA2	exon7	c.520C>T	p.R174C	Weak/Null & Low	exon 7 deletion	0.02	0.02	Di Giacomo	23983145	0.61	Should cause a frameshift
BRCA2	exon7	c.520C>T	p.R174C	Weak/Null & Low	exon 7 deletion	0.02	0.02	Thery	21673748	majority	Should cause a frameshift
BRCA2	exon7	c.521G>A	p.R174H	Weak/Null & Low	exon 7 deletion	0.02	0.02	Di Giacomo	23983145	0.19	Should cause a frameshift
BRCA2	exon7	c.559G>A	p.E187K	Weak/Null & Low	exon 7 deletion	0.02	0.02	Di Giacomo	23983145	0.36	Should cause a frameshift
BRCA2	exon7	c.572A>T	p.D191V	Weak/Null & Low	exon 7 deletion	0.02	0.02	Di Giacomo	23983145	0.16	Should cause a frameshift
BRCA2	exon7	c.581G>A	p.W194*	Weak/Null & Low	exon 7 deletion	0.02	0.99	Di Giacomo	23983145	0.59	Should cause a frameshift
BRCA2	exon7	c.587G>A	p.S196N	Weak/Null & Low	exon 7 deletion	0.02	0.02	Gaildrat	22962691	0.25	Should cause a frameshift
BRCA2	exon7	c.587G>A	p.S196N	Weak/Null & Low	exon 7 deletion	0.02	0.02	Di Giacomo	23983145	0.27	Should cause a frameshift
BRCA2	exon7	c.587G>T	p.S196I	Weak/Null & Low	exon 7 deletion	0.02	0.02	Di Giacomo	23983145	0.25	Should cause a frameshift
BRCA2	exon7	c.599C>A	p.T200K	Weak/Null & Low	exon 7 deletion	0.02	0.02	Di Giacomo	23983145	0.26	Should cause a frameshift
BRCA2	exon7	c.599C>T	p.T200I	Weak/Null & Low	exon 7 deletion	0.02	0.02	Di Giacomo	23983145	0.26	Should cause a frameshift
BRCA2	exon7	c.617C>G	p.S206C	Weak/Null & Low	exon 7 deletion	0.02	0.02	Gaildrat	22962691	0.46	Should cause a frameshift
BRCA2	exon7	c.617C>G	p.S206C	Weak/Null & Low	exon 7 deletion	0.02	0.02	Di Giacomo	23983145	0.48	Should cause a frameshift
BRCA2	exon7	c.620C>T	p.T207I	Weak/Null & Low	exon 7 deletion	0.02	0.02	Di Giacomo	23983145	0.58	Should cause a frameshift
BRCA2	exon11	c.5987C>G	p.A1996G	Weak/Null & Low	exon 12&13 deletion	0.02	0.02	Caux-Mouncoutier	19471317	0.4	Should cause a frameshift
BRCA2	exon12	c.6853A>G	p.I2285V	Weak/Null & Low	exon 12 deletion	0.02	0.02	Li	19795481	0.35	In-frame, non-pathogenic deletion
BRCA2	exon18	c.7992T>A	p.I2664I	Weak/Null & Low	exon 16 deletion	0.02	0.02	Thery	21673748	equal	Should cause a frameshift
BRCA2	exon18	c.8165C>G	p.T2722R	Weak/Null & Low	exon 18 deletion	0.02	0.81	Fackenthal	12145750	Experiment did not show lack of contribution to reference transcript
BRCA2	exon19	c.8378G>A	p.G2793E	Weak/Null & Low	exon 19 deletion	0.02	0.81	Acedo	22632462	0.15	In-frame, key domain deletion
BRCA2	exon23	c.8969G>A	p.W2990*	Weak/Null & Low	51bp of exon 23 deleted	0.02	0.99	Acedo	22632462	0.1	In-frame, key domain deletion
BRCA2	exon23	c.9006A>T	p.E3002D	Weak/Null & Low	51bp of exon 23 deleted	0.02	0.66	Acedo	22632462	0.31	In-frame, key domain deletion
BRCA2	exon23	c.9076C>T	p.Q3026*	Weak/Null & Low	exon 23 deletion; exon 23&24 deletion	0.02	0.99	Acedo	22632462	0.13	Should cause a frameshift
BRCA2	exon24	c.9234C>T	p.V3078V	Weak/Null & Low	Partial exon 24 deletion	0.02	0.02	Sanz	20215541	minority	Should cause a frameshift
