# Supplementary material for: Adding In Silico Assessment of Potential Splice Aberration to the Integrated Evaluation of BRCA Gene Unclassified Variants
Source: Hum Mutat. 2016 Apr 15;37(7):627–39. doi: 10.1002/humu.22973 (PMC4907813; doi:10.1002/humu.22973)
Supplement: Supplementary file 3 — Table S3 [file HUMU-37-627-s003.xlsx]

## Sheet: Moderate_Donor_Aberration
Supp. Table S3. BRCA1 and BRCA2 sequence variants that cause Moderate donor damage and ARE reported to cause a splice aberration.
Gene	Exon	Sequence variant designation:		Donor Class	Splice Assay Result	Prior Probability of Pathogenicity		First Author	PMID	Allelic Aberration	Other comments
		HGVS Nucleotide	pseudo HGVS aa			Splicing Effect	Coding Effect			(% or categorical)
BRCA1	exon5	c.211A>G	p.R71G	Moderate	exon 5 deletion, 22bp of exon deleted	0.34	0.81	Houdayer	22505045	Severe	22 bp deletion is a frameshift;
BRCA1	exon5	c.211A>G	p.R71G	Moderate	22bp of exon 5 deleted	0.34	0.81	Menendez	21735045		exon 5 deletion is an in-frame,
BRCA1	exon5	c.211A>G	p.R71G	Moderate	22bp of exon 5 deleted	0.34	0.81	Vega	11385711		key domain deletion
BRCA1	exon6	c.301+6T>C	NA-1	Moderate	9bp of exon 6 deleted	0.34	NA-5	Thomassen	21769658		In-frame deletion with a substitution at p.G98: this is a RING domain C65 substitution.
BRCA1	exon10	c.668A>G	p.K223R	Moderate	exon 10 deletion upregulation	0.34	0.02	Wappenschmidt	23239986	Non-pathogenic	BRCA1 delta 9,10 is a non-pathogenic in-frame deletion
BRCA1	exon13	c.4357+6T>C	NA-1	Moderate	exon 13 deletion	0.34	NA-5	Gayther	7493024		Should cause a frameshift
BRCA1	exon14	c.4484G>A	p.R1495K	Moderate	exon 14 deletion	0.34	0.02	Houdayer	22505045	Severe	Should cause a frameshift
BRCA1	exon14	c.4484G>C	p.R1495T	Moderate	exon 14 deletion; exon 14&15 deletion	0.34	0.02	Whiley	24212087		Deletion of exon 14 should cause a frameshift. But deletion of both exon 14 &15 would be an in-frame deletion that would NOT damage the BRCT domain.
BRCA1	exon14	c.4484G>T	p.R1495M	Moderate	exon 14 deletion, exon 14&15 deletion, no WT produced from variant allele	0.34	0.02	Santos	24607278	1	Deletion of exon 14 should cause a frameshift. But deletion of both exon 14 &15 would be an in-frame deletion that would NOT damage the BRCT domain.
BRCA1	exon14	c.4484G>T	p.R1495M	Moderate	exon 14 deletion	0.34	0.02	Colombo	23451180		Should cause a frameshift
BRCA1	exon14	c.4484G>T	p.R1495M	Moderate	exon 14 deletion	0.34	0.02	Houdayer	22505045		Should cause a frameshift
BRCA1	exon14	c.4484G>T	p.R1495M	Moderate	exon 14 deletion	0.34	0.02	Yang	12915465		Should cause a frameshift
BRCA1	exon14	c.4484G>T	p.R1495M	Moderate	exon 14 deletion	0.34	0.02	Ozcelik	10571952		Should cause a frameshift
BRCA1	exon17	c.5072C>T	p.T1691I	Moderate	exon 17 deletion and 17.5% WT transcript	0.34	0.81	Ahlborn	25724305	0.83	Should cause a frameshift
BRCA1	exon19	c.5193+2T>G	NA-1	Moderate	exon 19 deletion	0.34	NA-5	Wappenschmidt	23239986	Equal	Should cause a frameshift
BRCA1	exon21	c.5332G>A	p.D1778N	Moderate	exon 21 deletion	0.34	0.03	Ahlborn	25724305	1	Should cause a frameshift
BRCA1	exon21	c.5332G>A	p.D1778N	Moderate	exon 21 deletion	0.34	0.03	Houdayer	22505045		Should cause a frameshift
BRCA1	exon21	c.5332G>T	p.D1778Y	Moderate	exon 21 deletion	0.34	0.29	Ahlborn	25724305	1	Should cause a frameshift
BRCA1	exon22	c.5406+4A>G	NA-1	Moderate	exon 22 deletion	0.34	NA-5	Wappenschmidt	23239986	Majority	Should cause a frameshift
BRCA1	exon23	c.5467+5G>C	NA-1	Moderate	exon 23 deletion	0.34	NA-5	Whiley	21394826		Should cause a frameshift
BRCA1	exon23	c.5467G>A	p.A1823T	Moderate	exon 23 deletion	0.34	0.03	Yang	12915465		Should cause a frameshift
BRCA2	exon3	c.316+5G>C	NA-1	Moderate	exon 3 deletion upregulation	0.34	NA-5	Houdayer	22505045	Severe	In-frame deletion: is damage to the PALB2 interaction domain pathogenic?
BRCA2	exon3	c.316+5G>C	NA-1	Moderate	exon 3 deletion	0.34	NA-5	Bonnet	18424508		In-frame deletion: is damage to the PALB2 interaction domain pathogenic?
BRCA2	exon3	c.316+5G>A	NA-1	Moderate	exon 3 deletion	0.34	NA-5	Thomassen	21769658		In-frame deletion: is damage to the PALB2 interaction domain pathogenic?
BRCA2	exon5	c.473C>T	p.S158L	Moderate	exon 5 deletion	0.34	0.02	Sanz	20215541	Majority	Should cause a frameshift
BRCA2	exon5	c.475G>A	p.V159M	Moderate	99bp of exon 4 deleted and exon 5 deletion	0.34	0.02	Machackova	18489799		Should cause a frameshift
BRCA2	exon6	c.516G>A	p.K172K	Moderate	exon 6 deletion; exon5&6 deletion	0.34	0.02	Hansen	19267246		Should cause a frameshift
BRCA2	exon8	c.681+4A>G	NA-1	Moderate	retention of 4bp of intron 8	0.34	NA-5	Houdayer	22505045	Severe	Should cause a frameshift
BRCA2	exon13	c.7007G>C	p.R2336P	Moderate	exon 12&13 deletion upregulation	0.34	0.02	Houdayer	22505045	Partial	Should cause a frameshift
BRCA2	exon13	c.7007G>A	p.R2336H	Moderate	exon 12&13 deletion upregulation	0.34	0.02	Houdayer	22505045	Partial	Should cause a frameshift
BRCA2	exon13	c.7007G>A	p.R2336H	Moderate	exon 13 deletion	0.34	0.02	Sanz	20215541		Should cause a frameshift
BRCA2	exon13	c.7007G>A	p.R2336H	Moderate	exon 12 deletion; exon 12&13 deletion; exon 13 deletion	0.34	0.02	Machackova	18489799		Deletion of exon 12 alone is innocuous. Deletion of exons 12 & 13 should cause a frameshift
BRCA2	exon17	c.7975A>G	p.R2659G	Moderate	exon 17 deletion	0.34	0.81	Houdayer	22505045	Partial	In-frame, key domain deletion.
BRCA2	exon17	c.7976G>C	p.R2659T	Moderate	exon 17 deletion	0.34	0.81	Farrugia	18451181		In-frame, key domain deletion.
BRCA2	exon17	c.7976G>A	p.R2659K	Moderate	exon 17 deletion	0.34	0.29	Farrugia	18451181		In-frame, key domain deletion.
BRCA2	exon17	c.7976G>A	p.R2659K	Moderate	exon 17 deletion	0.34	0.29	Hofmann	12624152		In-frame, key domain deletion.
BRCA2	exon18	c.8331G>A	p.K2777K	Moderate	exon 18 deletion	0.34	0.02	Sanz	20215541	Majority	Should cause a frameshift
BRCA2	exon19	c.8486A>T	p.Q2829L	Moderate	exon 19 deletion (80%) Canonical transcript (20%)	0.34	0.03	Acedo	25382762	0.8	In-frame, key domain deletion.
BRCA2	exon19	c.8486A>T	p.Q2829L	Moderate	exon 19 deletion	0.34	0.03	Acedo	22632462		In-frame, key domain deletion.
BRCA2	exon19	c.8486A>G	p.Q2829R	Moderate	exon 19 deletion	0.34	0.03	Houdayer	22505045	Severe	In-frame, key domain deletion.
BRCA2	exon19	c.8486A>G	p.Q2829R	Moderate	exon 19 deletion	0.34	0.03	Trench	16489001		In-frame, key domain deletion.
BRCA2	exon19	c.8487G>A	p.Q2829Q	Moderate	exon 19 deletion	0.34	0.02	Acedo	22632462	1	In-frame, key domain deletion.
BRCA2	exon19	c.8487G>C	p.Q2829H	Moderate	exon 19 deletion	0.34	0.03	Houdayer	22505045	Severe	In-frame, key domain deletion.
BRCA2	exon19	c.8487+3A>G	NA-1	Moderate	exon 19 deletion	0.34	NA-5	Acedo	22632462	0.95	In-frame, key domain deletion.
BRCA2	exon21	c.8754+3G>C	NA-1	Moderate	retention of 46bp of intron 21	0.34	NA-5	Colombo	23451180		Should cause a frameshift
BRCA2	exon21	c.8754+3G>C	NA-1	Moderate	retention of 46bp of intron 21	0.34	NA-5	Thomassen	21769658		Should cause a frameshift
BRCA2	exon21	c.8754+4A>G	NA-1	Moderate	IVS21- ins46 (100%)	0.34	NA-5	Acedo	25382762	1	Should cause a frameshift
BRCA2	exon21	c.8754+4A>G	NA-1	Moderate	retention of 47bp of intron 21	0.34	NA-5	Houdayer	22505045		Should cause a frameshift
BRCA2	exon21	c.8754+4A>G	NA-1	Moderate	retention of 47bp of intron 21	0.34	NA-5	Bonatti	17011978		Should cause a frameshift
BRCA2	exon25	c.9501+3A>T	NA-1	Moderate	canonical transcript (87%), exon 25 deletion (13%)	0.34	NA-5	Acedo	25382762	0.13	Should cause a frameshift
BRCA2	exon25	c.9501+3A>T	NA-1	Moderate	exon 25 deletion	0.34	NA-5	Houdayer	22505045		Should cause a frameshift
BRCA2	exon25	c.9501+3A>T	NA-1	Moderate	exon 25 deletion	0.34	NA-5	Whiley	21394826		Should cause a frameshift
BRCA2	exon25	c.9501+3A>T	NA-1	Moderate	exon 25 deletion	0.34	NA-5	Bonnet	18424508		Should cause a frameshift
